# Supplementary material for: Insights into how environment shapes post-mortem RNA transcription in mouse brain
Source: Sci Rep. 2021 Jun 21;11:13008. doi: 10.1038/s41598-021-92268-y (PMC8217559; doi:10.1038/s41598-021-92268-y)
Supplement: Supplementary file 1 — Supplementary Information 1. [file 41598_2021_92268_MOESM1_ESM.xlsx]

## Sheet: GE.Exp_vs_Ctrl-upregulated-fold
Supplementary Dataset File S1. Upregulated genes resulted from the indicated comparison. The sheet "List of differentially expresse" represents the list of all upregulated genes used to count how many genes are differentially expressed (upregulated + downregulated). The sheet "Common 111 upregulated genes" represents the commonly upregulated genes described in the Figure 2B.
GeneID (Regulation criterion: fold > 1.5 and rawp p-value < 0.05)	SystemCode	Exp_vs_Ctrl-upregulated-log_fold	Exp_vs_Ctrl-upregulated-p_value				Average expression	0.932611
Gm22978	Sy	0.941762	0.00156458				Median expression	0.757875
Gm23579	Sy	0.805311	0.00639221
Gm12766	Sy	0.666492	0.00874782				Average Fold Change	1.90873
Agbl2	Sy	0.603343	0.0087784				Median Fold Change	1.691
Gm24136	Sy	1.28597	0.00364441
Snord13	Sy	0.939664	0.000325119
Gm26225	Sy	0.934133	0.0216742
Gm23322	Sy	1.35452	0.000929026
Gm25581	Sy	1.05854	0.00514152
Snora31	Sy	0.75663	0.00803708
Snora30	Sy	2.2837	5.47862e-05
Snora35	Sy	1.68728	8.20879e-08
Snora34	Sy	0.899298	0.00454052
Gm6155	Sy	0.605412	0.0022869
Gm23041	Sy	1.16623	0.00472088
Gm24089	Sy	1.15162	3.62127e-05
Snord38a	Sy	1.24261	0.00103766
Mir5112	Sy	0.785266	0.00172058
Gm25937	Sy	1.1168	0.000890892
Gm24714	Sy	0.602865	0.0388038
4932414J04Rik	Sy	0.62525	0.00203135
Mir1895	Sy	0.811821	0.00414315
Rhbg	Sy	0.673461	0.00124349
Gm24900	Sy	0.605311	0.00308676
n-R5s50	Sy	0.718083	0.00014384
Vmn1r103	Sy	0.664306	0.0055007
Rnu3a	Sy	2.4374	7.47674e-08
4930564B18Rik	Sy	0.665441	0.000670148
Gm22155	Sy	1.6105	1.4716e-05
Gm22154	Sy	0.995632	0.000138603
Gm23947	Sy	0.758782	0.00196697
1190007I07Rik	Sy	1.1439	0.0011828
Gm25873	Sy	0.909833	0.00384778
Gm25129	Sy	1.10908	0.000131028
Gm24457	Sy	0.810098	0.000290173
Gm24455	Sy	1.09843	2.13315e-05
Gm24451	Sy	2.06299	1.57833e-08
Chst13	Sy	0.627734	0.00379854
Gm25394	Sy	0.920446	5.11781e-05
Gm25987	Sy	1.59231	5.27567e-05
Gm25989	Sy	1.02821	0.000952647
Gm22749	Sy	0.983606	0.00252449
Gm6880	Sy	0.656146	0.00237473
Gm23170	Sy	0.651536	0.000918248
Gm24313	Sy	0.963089	0.000459829
Slc6a20b	Sy	0.731985	0.000313685
n-R5s86	Sy	0.65469	0.00033024
n-R5s89	Sy	0.838355	0.00010132
Snora68	Sy	0.688039	0.00116624
Snora69	Sy	1.21473	1.2193e-05
Snora62	Sy	2.42626	2.75988e-09
A430093F15Rik	Sy	0.615209	0.00555581
Gm15266	Sy	0.59656	0.0123721
Gm23503	Sy	0.701225	0.010363
Gm23502	Sy	1.79998	0.000644342
Snord66	Sy	0.735322	0.0010276
LOC102633593	Sy	0.620232	0.000964368
Mir449a	Sy	0.668083	0.0017385
Fbp2	Sy	0.775356	0.00288728
Vmn1r176	Sy	0.703047	0.00576544
Serpina11	Sy	0.625793	0.0123156
Gm25321	Sy	0.734995	0.000197345
Gm23587	Sy	0.602438	0.00390376
n-R5s196	Sy	0.970157	4.13843e-05
Olfr485	Sy	0.67502	0.0224224
Gm25820	Sy	2.12757	2.16762e-06
Gm23795	Sy	0.720225	0.000173316
Rps15	Sy	0.689427	0.00832983
Chrna3	Sy	0.608726	0.00708377
Gm23614	Sy	1.16349	0.0243348
Gm25617	Sy	1.14183	0.00421142
Gm25615	Sy	0.792707	0.0133154
5133400J02Rik	Sy	0.603862	0.0271971
Gm3248	Sy	0.65335	0.00134324
Gm26449	Sy	0.900598	5.72146e-05
Gm22972	Sy	2.71991	3.49403e-05
Olfr373	Sy	0.608926	0.00648401
Gm23465	Sy	0.680257	0.0264897
Gm26288	Sy	0.63557	0.00111336
Traj43	Sy	1.19955	0.00200262
Snora74a	Sy	1.26618	1.60054e-05
4930527J03Rik	Sy	0.749886	0.0012639
Gm23346	Sy	0.655398	0.000522632
Gm23344	Sy	0.679871	0.00111627
Gm22566	Sy	0.967511	0.000182141
Gm26678	Sy	0.631271	0.000654815
LOC102637059	Sy	0.61594	0.0198101
Gm14407	Sy	0.724124	0.000167245
Ighj3	Sy	0.614466	0.00238541
Gm26323	Sy	0.611931	0.0197063
Gm22270	Sy	1.10935	0.000376802
Snora17	Sy	0.853305	0.00160849
Spdef	Sy	0.596715	0.000318807
Gm7104	Sy	0.645063	0.000179242
Gm22054	Sy	0.728136	9.78377e-05
Gm23925	Sy	0.876643	5.63659e-05
Gm26197	Sy	0.870533	0.0091213
1700123K08Rik	Sy	0.603103	0.0317769
Olfr612	Sy	0.644815	0.0414758
Gm16391	Sy	0.66161	0.0119051
Gm24920	Sy	0.717634	0.00900895
Ccdc153	Sy	0.718823	0.00592275
n-R5s71	Sy	1.21138	9.48443e-05
n-R5s70	Sy	0.974913	0.000126702
Pex11g	Sy	0.646301	0.00202353
Snora2b	Sy	0.756969	0.00512553
Snord90	Sy	1.0581	0.000247787
Snord93	Sy	0.594737	0.00131129
Rnu12	Sy	1.908	2.49447e-07
Rnu11	Sy	1.2451	0.000318413
Gm24069	Sy	2.15424	6.0601e-07
Gm22681	Sy	0.785732	0.00032034
Gm3033	Sy	0.660697	0.00145152
Gm24233	Sy	0.690377	0.00121584
Gm24223	Sy	0.937005	0.000815243
Olfr344	Sy	0.829878	0.00600932
Olfr341	Sy	0.669911	0.0109875
Gm24438	Sy	0.703175	5.98028e-05
Gm25687	Sy	0.666157	0.000323309
Traj35	Sy	0.628051	0.0202484
Neurog3	Sy	0.636859	0.00196754
Olfr1454	Sy	0.667466	0.00197748
Gm23645	Sy	1.13837	0.000330846
Gm22519	Sy	2.85679	1.95787e-05
mt-Tw	Sy	0.695766	0.000432274
mt-Tf	Sy	0.6186	0.000907552
Gm25404	Sy	0.603662	0.0209195
Defb8	Sy	0.634297	0.00808504
Gm5852	Sy	0.735567	0.00980012
n-R5s162	Sy	1.03108	0.00179652
n-R5s160	Sy	0.842123	0.000253562
Gm24244	Sy	0.588957	0.00716115
Gm5065	Sy	0.772188	0.00348164
Gm24105	Sy	0.785585	0.000794344
Gm12945	Sy	0.667007	0.000976176
Gm8247	Sy	0.659206	0.0205344
Nfatc4	Sy	0.713824	0.000900256
Olfr1025-ps1	Sy	0.609278	0.00429474
Pilrb1	Sy	0.694553	0.0025247
Snora44	Sy	0.968504	0.00265656
Rcvrn	Sy	0.591877	0.00256021
Gm24525	Sy	0.996007	0.000114853
Gm24523	Sy	1.43547	2.35793e-05
Gm23297	Sy	0.585915	0.00587083
Gm24891	Sy	0.598096	0.0444748
Gm26493	Sy	1.04783	0.000253195
Stk32b	Sy	0.717727	0.00395576
Olfr1447	Sy	0.628111	0.0226293
0610025J13Rik	Sy	0.597085	0.00193257
Gm22289	Sy	0.649474	0.0104768
Gm23730	Sy	1.2184	0.00551455
Rpph1	Sy	1.26028	9.45439e-06
Gm16303	Sy	0.997705	4.78323e-05
n-R5s28	Sy	0.625507	0.00426779
Rnu3b4	Sy	1.47883	3.02324e-07
Atg16l1	Sy	1.48553	0.000157282
Slc6a4	Sy	0.657256	0.0075892
Gm22362	Sy	0.763614	0.000256667
Gm24032	Sy	0.780815	0.00162125
Snord104	Sy	0.755841	0.0136238
Emx1	Sy	0.690588	0.00020008
Gm22876	Sy	1.14869	0.000162268
Scarna3a	Sy	0.846299	0.00021649
Scarna3b	Sy	1.32121	3.68274e-06
Gm12829	Sy	0.624413	0.0153043
Gm25633	Sy	0.900929	0.000673766
Gm25632	Sy	0.597809	0.002927
Gm12043	Sy	0.620247	0.0177799
Duox2	Sy	0.745543	0.00358935
Gm25383	Sy	0.700872	0.000333517
n-R5s136	Sy	1.148	2.89443e-05
Snord45b	Sy	1.82122	2.93302e-05
Gm24826	Sy	0.950302	0.00901434
Dkk2	Sy	0.705154	0.00216621
Gm23830	Sy	0.768139	0.0185315
Traj61	Sy	0.585864	0.027662
Gm23362	Sy	0.595653	0.00248105
Gm8203	Sy	0.853976	0.0093104
Gm22540	Sy	0.634476	0.00130404
Snora75	Sy	3.09672	9.45793e-07
Snora70	Sy	1.61875	1.10951e-05
Gm25012	Sy	0.701769	0.0136059
Snora7a	Sy	0.774658	0.000644959
Gm6117	Sy	0.632933	0.000191451
Snord17	Sy	0.990214	2.18746e-05
Gm22300	Sy	0.746085	0.0126833
Gm25419	Sy	0.744432	0.00248663
Gm14393	Sy	0.660776	0.00545358
Gm22661	Sy	1.27615	7.02381e-06
Cyp2c70	Sy	0.591974	0.0047475
Rnu1b1	Sy	2.32358	4.20041e-08
Gm23708	Sy	0.938424	0.0172197
Olfr218	Sy	0.608593	0.00843458
n-R5s16	Sy	0.63508	0.0281169
n-R5s15	Sy	0.691092	0.0425239
Snora36b	Sy	1.54833	9.02428e-05
Slc6a3	Sy	0.902691	0.000461875
Vmn2r109	Sy	1.23865	0.000349991
Gm25834	Sy	0.597993	0.00889366
Gm25788	Sy	0.998657	0.00155099
Gm25785	Sy	0.848285	6.74488e-05
Gm22780	Sy	0.96555	0.00389683
Gm4450	Sy	0.791429	3.0269e-05
Rps27	Sy	0.721326	0.000693965
Rps20	Sy	0.995745	0.00107206
LOC102634430	Sy	0.804648	0.000143942
Gm24046	Sy	1.67894	3.54956e-07
Sox3	Sy	0.591083	0.0122917
Gm24044	Sy	1.35773	0.000796804
Olfr161	Sy	0.624767	0.00165125
Gm26175	Sy	0.725979	0.0034698
Tcl1b2	Sy	0.657875	0.00202962
Tcl1b1	Sy	0.615225	0.00757719
Gm24411	Sy	0.849033	0.00901199
Klk1b24	Sy	0.742362	0.0313769
Mettl7a3	Sy	0.617874	0.0311489
Snora73a	Sy	1.24401	0.000139151
Snora73b	Sy	1.44297	0.000665358
Olfr535	Sy	1.32194	0.00247139
Gm24620	Sy	1.11353	0.000247726
Gm24624	Sy	0.960185	0.000538974
Gm22960	Sy	0.753785	0.00138931
Pax7	Sy	0.623259	0.0153283
Igk-V28	Sy	0.806868	0.00800138
Olfr1427	Sy	0.662626	0.0375149
Gpihbp1	Sy	0.666051	0.00090106
1700061E17Rik	Sy	0.738681	0.000527825
Gm11362	Sy	0.887734	0.0059608
Gm22265	Sy	0.65254	0.000164417
Snora20	Sy	2.25269	5.94648e-08
Snora23	Sy	0.836259	8.12394e-05
Gm22638	Sy	0.597389	0.00450679
Gm24701	Sy	1.09372	0.000459515
Gm9994	Sy	0.62811	0.0469775
8430423G03Rik	Sy	0.614084	0.00168415
Gm10220	Sy	0.664331	0.0033192
Gm23754	Sy	0.674592	0.00428246
Gm24930	Sy	0.654569	0.000407665
Apol11b	Sy	0.585614	0.000691857
Snora16a	Sy	0.697931	0.00300723
Gm25514	Sy	1.75006	9.27829e-06
Gm25651	Sy	0.766662	0.00172238
Gm24988	Sy	0.922167	0.00029115
Gm26120	Sy	0.84102	0.0252138
Pla2g10	Sy	0.877179	0.000167223
Gm22486	Sy	0.889133	3.02812e-05
Gm25133	Sy	1.55399	2.1833e-05
Gm26205	Sy	1.58303	4.22268e-06
5430440P10Rik	Sy	0.684799	0.00410681
n-R5s1	Sy	1.19243	3.08746e-05
Gm25417	Sy	0.854969	0.00546271
1700093K21Rik	Sy	0.670294	0.00113376
Gm21882	Sy	0.883977	0.00235512
n-R5s156	Sy	0.622564	0.00784776
n-R5s151	Sy	1.04646	5.05971e-05
n-R5s209	Sy	0.821962	0.000280819
Gm24119	Sy	1.0902	0.00220923
Gm25203	Sy	0.796243	0.00220605
Gm23301	Sy	0.744546	0.00236944
Gm23300	Sy	0.591409	0.0104382
Scarna8	Sy	0.650822	0.00655335
Mir3535	Sy	0.778546	6.04449e-05
Snora5c	Sy	0.726337	8.99902e-05
Gm24675	Sy	0.718491	0.0278556
4930401C15Rik	Sy	0.661101	0.000400943
Gm24888	Sy	2.22102	1.13969e-06
Hist1h2aa	Sy	0.901994	0.00509006
Mcpt-ps1	Sy	0.638353	0.00277088
Sag	Sy	0.617521	0.00302448
Xlr	Sy	0.595059	0.00485753
n-R5s176	Sy	0.989618	0.000158771
n-R5s33	Sy	0.969475	6.8847e-05
Gm23025	Sy	0.681637	0.00240776
Gm24149	Sy	1.98725	0.000414084
Gm23737	Sy	1.46284	0.000137913
LOC102636154	Sy	0.641691	0.000434943
Gm25811	Sy	0.674682	0.00154717
Gm25813	Sy	1.76583	4.6293e-05
Gm22456	Sy	1.18581	0.00820739
Gm25809	Sy	0.799108	0.00112093
Gm22866	Sy	1.10612	9.33841e-05
Gm23927	Sy	2.29029	2.359e-07
Olfr912	Sy	0.712709	0.0111619
Gm26152	Sy	0.810728	0.000100107
n-R5s127	Sy	1.22243	0.00190641
Gm8165	Sy	0.727088	0.00156802
Olfr1299	Sy	0.731334	0.000814548
Rhox4f	Sy	1.03974	0.0016204
Gm24336	Sy	0.650369	0.00142533
Gm25682	Sy	0.881172	0.00031151
Gm25683	Sy	1.08755	0.000914309
Gm13364	Sy	0.617782	0.00324426
Snora81	Sy	2.4074	5.16213e-07
Mir1945	Sy	0.59053	0.00960283
Ighv1-12	Sy	0.629315	0.00325274
Gm23370	Sy	1.28228	0.000115981
Gm25274	Sy	0.913176	0.000264601
Gm5590	Sy	0.752325	0.000288528
Prl8a9	Sy	0.727447	0.00376518
Ppp1r14a	Sy	0.60961	0.00184325
Pcdhb10	Sy	0.606392	0.00107223
Gm25732	Sy	0.853906	0.00018855
Gm26055	Sy	1.02857	0.00414408
Gm22009	Sy	0.667169	0.000768077
Gm11314	Sy	0.875428	0.000419291
Gm25343	Sy	0.638825	0.00284952
Gm23444	Sy	1.61001	0.00153121
Gm23448	Sy	0.589696	0.00698834
Gm24762	Sy	1.45752	0.000126898
Clec3a	Sy	0.648	0.00144433
Gm15363	Sy	0.592571	0.0071902
Kctd13	Sy	0.586505	0.00175984
Gm22427	Sy	0.631194	0.0441323
n-R5s68	Sy	1.06451	0.00267063
n-R5s60	Sy	0.747556	0.016217
n-R5s64	Sy	0.80297	0.00168333
Gm22509	Sy	0.819033	0.000275705
Gm13016	Sy	0.705823	0.00245708
Mir328	Sy	0.636176	0.0420971
1700001J11Rik	Sy	0.85536	0.0022925
Gm23639	Sy	1.24055	5.15631e-06
Gm24695	Sy	0.796531	0.0228019
Gm24697	Sy	0.745413	0.00105087
Gm24698	Sy	1.85551	1.43602e-07
Gm25589	Sy	1.34877	0.0116853
Gm22126	Sy	0.971283	0.00353621
Gm22127	Sy	0.799287	0.016162
Snord14e	Sy	0.68288	0.000856398
Snord58b	Sy	0.686615	0.000340311
Acnat2	Sy	0.605069	0.0198449
Gm22711	Sy	3.33951	3.74155e-09
Gm25156	Sy	0.645602	0.00822233
Gm24405	Sy	1.45285	0.0015295
Gm23127	Sy	0.838626	4.68246e-05

## Sheet: GE.Sub_vs_Ctrl-upregulated-fold
GeneID (Regulation criterion: fold > 1.5 and rawp p-value < 0.05)	SystemCode	Sub_vs_Ctrl-upregulated-log_fold	Sub_vs_Ctrl-upregulated-p_value				Average expression	0.835345
Trav9-1	Sy	0.613877	0.00726989				Median expression	0.702808
Ighv1-59	Sy	0.672956	0.00416205
Speer4c	Sy	0.624319	0.0217089				Average Fold Change	1.78428
Gm10644	Sy	0.624761	0.00883319				Median Fold Change	1.62767
4930447A16Rik	Sy	0.690909	0.00167006
Cxcr2	Sy	0.716351	0.0278003
Olfr191	Sy	1.22272	0.000149436
n-R5s179	Sy	0.618264	0.000558748
Gm23579	Sy	0.6072	0.013094
Gm24136	Sy	0.604513	0.0318738
Snord13	Sy	0.767823	0.00169122
Gm26225	Sy	0.885885	0.0411956
Rhox3h	Sy	0.693618	0.00453374
Mirlet7a-1	Sy	0.855683	0.0163835
Gm23322	Sy	0.910418	0.000867178
Snora30	Sy	2.18158	8.27979e-05
Snora35	Sy	0.799139	0.000174623
Gngt2	Sy	0.58531	0.00952359
Gm24089	Sy	0.80955	0.00932674
Snord38a	Sy	0.618304	0.00118918
Dupd1	Sy	0.592899	0.0253013
n-R5s182	Sy	0.701046	0.0098894
Gm25937	Sy	0.681531	0.00385701
Olfr635	Sy	0.719278	0.0086847
4930516B21Rik	Sy	0.621554	0.00347281
Gm25748	Sy	0.759369	0.0282994
Lrrc75aos1	Sy	0.850999	0.00370866
Gm24900	Sy	0.688135	0.00617472
Gm25506	Sy	0.650407	0.00111391
Gm21991	Sy	0.629259	0.0132623
Vmn1r103	Sy	0.895316	0.00701583
Vmn1r100	Sy	0.960603	0.030594
Gm22312	Sy	0.747537	0.000447731
Rnu3a	Sy	2.29405	1.99473e-06
Trav10	Sy	0.731951	0.0460957
Gm23202	Sy	0.626048	0.00985848
Gm22155	Sy	0.991835	0.000131316
Gm22154	Sy	0.881421	0.0042523
Gm13115	Sy	0.687197	0.00990887
Mir181d	Sy	0.631447	0.0331204
1190007I07Rik	Sy	0.719981	0.022974
Gm23432	Sy	0.651783	0.00846543
Gm25873	Sy	0.985304	0.00596761
Trav12-3	Sy	0.705662	0.00164796
Trav12-2	Sy	0.624983	0.0106419
Gm25129	Sy	0.964336	0.0018032
Gm24457	Sy	0.600551	0.00363855
Gm24455	Sy	0.965838	0.000642941
Gm24451	Sy	1.71234	7.78712e-07
Hoxd10	Sy	0.750167	0.000297535
C8a	Sy	0.710234	0.00464235
Gm25987	Sy	0.841611	0.00736956
1600019K03Rik	Sy	0.599462	0.0156201
C330022C24Rik	Sy	0.712112	0.00588436
Gm23822	Sy	0.614524	0.0117904
Gm22889	Sy	1.04143	0.00029893
Gm22224	Sy	0.655934	0.0298985
Gm24313	Sy	1.11981	0.00398229
n-R5s85	Sy	0.648497	0.0192492
n-R5s86	Sy	0.68959	0.000195868
n-R5s89	Sy	1.27184	0.0464136
Zfp936	Sy	0.807866	0.0488528
Snora68	Sy	0.589801	0.00526727
Snora69	Sy	0.963235	0.000149539
Snora62	Sy	2.43022	3.79241e-08
Vmn1r208	Sy	0.666094	0.00077923
Mrps18c	Sy	0.615653	0.0136248
Gm23502	Sy	1.19699	0.00520595
Gm25902	Sy	0.591774	0.00167939
Gm23999	Sy	0.681032	0.0116392
Gm22493	Sy	0.726298	0.037445
4933416I08Rik	Sy	0.838012	0.00935303
Gm23718	Sy	0.790771	0.00258414
Gm22025	Sy	0.777317	0.00871135
Gm23230	Sy	0.626404	0.010197
Gm16984	Sy	0.628573	0.00418827
Olfr986	Sy	0.704571	0.00310101
Gm25321	Sy	0.62251	0.00451674
Gm22184	Sy	0.621509	0.00416266
Olfr485	Sy	0.842932	0.0115989
Oas1a	Sy	0.719	0.00741486
Gnat1	Sy	0.588479	0.00393898
Gm25820	Sy	1.43482	5.27534e-05
Gm25791	Sy	0.592687	0.0177586
Gm25799	Sy	0.887202	0.0034549
Trav6-3	Sy	0.775628	0.00351309
4.93e+23	Sy	0.726638	0.00159611
Gm23614	Sy	1.10411	0.0265208
D630014O11Rik	Sy	0.86824	0.00250571
Gm25617	Sy	0.910761	0.0316774
Gm25459	Sy	0.610992	0.00149545
Gm26449	Sy	0.617952	0.00380568
Gm22972	Sy	2.63595	0.000101533
Olfr373	Sy	0.827249	0.00151001
Sit1	Sy	0.614928	0.0122601
Gm14205	Sy	0.61136	0.0460872
Gm22739	Sy	0.931707	0.000506555
E430024P14Rik	Sy	0.680484	0.0275655
Gm26280	Sy	0.862626	0.00593753
Snora74a	Sy	1.07217	0.000638409
Mup5	Sy	0.589329	0.0470708
4930527J03Rik	Sy	0.676373	0.0116959
Olfr503	Sy	0.818232	0.00773242
Gm23699	Sy	0.630363	0.0121649
Gm22566	Sy	0.664107	0.0111895
Gm26678	Sy	0.677981	0.00330075
Gm26090	Sy	0.585416	0.0342926
1700030F04Rik	Sy	0.784049	0.0293167
Foxa3	Sy	0.707365	0.00644717
Olfr860	Sy	0.67077	0.0418854
Gm22270	Sy	0.726904	0.00151908
Accsl	Sy	0.607341	0.0253516
Gm25727	Sy	0.606359	0.0455856
Snora17	Sy	0.775598	0.00562106
Rprl2	Sy	0.608031	0.0129542
Gm22054	Sy	0.723239	0.000810534
Gm23925	Sy	0.68139	0.0072501
Scarna17	Sy	0.71287	0.000185277
Gm13238	Sy	0.681186	0.00281071
Olfr612	Sy	0.759144	0.0269922
5730416F02Rik	Sy	0.634181	0.0285126
Gm14744	Sy	0.740798	0.00080464
Vmn1r128	Sy	0.595313	0.0330851
Snord90	Sy	0.824732	0.0012738
Rnu12	Sy	1.72953	8.96031e-06
Rnu11	Sy	1.39425	0.000225189
Gm24069	Sy	1.56087	4.9585e-06
Gal3st2	Sy	0.587637	0.0356989
Pla2g2f	Sy	0.70644	0.00253094
Gm24223	Sy	0.93263	0.00107199
Olfr344	Sy	0.65685	0.0147112
Gm17409	Sy	0.617493	0.00365408
Gm25852	Sy	0.737862	0.0049869
4930428N03Rik	Sy	0.588829	0.00091519
Gm17305	Sy	0.591607	0.00862146
Gm23645	Sy	0.599548	0.0174607
Gm23649	Sy	0.676822	0.0485508
Gm22519	Sy	2.01543	0.000423836
mt-Tw	Sy	0.662054	0.0084758
n-R5s162	Sy	0.836172	0.0020482
n-R5s160	Sy	0.715141	0.00608426
Gm5065	Sy	0.639526	0.0166318
LOC102635566	Sy	0.752152	0.00498852
A230051N06Rik	Sy	0.588645	0.00263153
Gm26799	Sy	0.602183	0.00357647
Ighv14-1	Sy	0.706705	0.0221193
Gm22206	Sy	0.59984	0.000893842
Cxcl13	Sy	0.598175	0.00422871
Snora44	Sy	0.943139	0.0122076
Vmn1r193	Sy	0.712278	0.00337696
Gm24525	Sy	1.06578	0.000106365
Gm24523	Sy	1.05754	8.63865e-05
Cyp2c44	Sy	0.679181	0.00370978
Gm26491	Sy	0.822948	0.0340614
Gm26493	Sy	0.900143	0.00176577
Olfr1444	Sy	0.635053	0.0100597
Gm15324	Sy	0.614038	0.00842045
LOC102636398	Sy	0.638225	0.00353012
Rpph1	Sy	1.08924	3.67581e-05
Csprs	Sy	0.647678	0.0382231
Gm16303	Sy	0.639192	0.00942082
Dnajc5g	Sy	0.75907	0.000495514
Rnu3b4	Sy	1.68139	3.14298e-06
Atg16l1	Sy	1.29602	0.000170964
Vmn1r119	Sy	0.719375	0.0158902
Vmn1r116	Sy	0.777471	0.0455029
Gm22362	Sy	0.917053	0.000229648
Gm23975	Sy	0.598181	0.0292153
Snord104	Sy	0.604338	0.037317
Gm24997	Sy	0.694901	0.0135228
Scarna3b	Sy	1.26784	2.20326e-05
Gm25633	Sy	0.80172	0.00807916
Prl	Sy	0.716728	0.0149803
Gm16224	Sy	0.638099	0.00654909
Olfr150	Sy	0.628334	0.0144304
Olfr151	Sy	0.646441	0.0233722
n-R5s136	Sy	0.981438	0.000828969
Gm24176	Sy	0.618215	0.0369154
Snord45b	Sy	1.45896	8.89788e-05
Gm24826	Sy	1.09903	0.00330579
1700021P04Rik	Sy	0.59796	0.000409355
Foxr1	Sy	0.671545	0.00406031
Itgad	Sy	0.611662	0.00928997
BC048507	Sy	0.588148	0.0037123
5330438I03Rik	Sy	0.634785	0.00175009
Gm8203	Sy	0.931746	0.00144356
Snora75	Sy	2.54106	1.92095e-05
Snora7a	Sy	0.639856	0.0191797
Snord17	Sy	0.815072	0.00166118
Gm22300	Sy	0.607282	0.0127647
Gm25419	Sy	1.0456	0.000487891
1700024B05Rik	Sy	0.599899	0.0208971
Gm24517	Sy	0.796739	0.000770353
Gm22661	Sy	0.816757	0.000254882
Vmn1r94	Sy	0.692908	0.0421272
4930466I24Rik	Sy	0.622086	0.00203254
Gm12127	Sy	0.648509	0.00215261
Olfr763	Sy	0.739779	0.00556133
Gm25260	Sy	0.593287	0.0195404
Rnu1b1	Sy	2.13995	4.89343e-07
Gm3434	Sy	0.721629	0.00830432
Gm23708	Sy	0.633436	0.00834637
LOC102641509	Sy	0.612448	0.00194943
Gm24948	Sy	0.614578	0.000911124
n-R5s13	Sy	0.588977	0.00240172
Igkv2-112	Sy	0.662782	0.00401763
Gm23000	Sy	0.650097	0.00283877
Olfr1024	Sy	0.621661	0.0423701
Snora36b	Sy	1.3954	0.000365698
Slc6a3	Sy	0.960742	0.0376535
Igsf3	Sy	0.596005	0.00433354
Vmn2r100	Sy	0.725398	0.000579133
Vmn2r109	Sy	0.706025	0.00840299
Dbh	Sy	0.685248	0.0312629
Gm25788	Sy	0.697385	0.0465822
Gm25785	Sy	0.595871	0.00127863
Rps20	Sy	0.698233	0.0027105
LOC102634430	Sy	0.587161	0.00362075
Gm24046	Sy	1.55582	9.16621e-06
Gm24044	Sy	1.07068	0.00205373
Gm26171	Sy	0.676833	0.0107187
Tcl1b2	Sy	0.907542	0.000401327
Olfr365	Sy	0.693477	0.0307422
Mettl7a3	Sy	0.591134	0.0462237
Snora73a	Sy	1.02583	0.000267892
Snora73b	Sy	1.21436	0.00130346
Olfr535	Sy	1.1876	0.015031
Gm24620	Sy	0.865845	0.00277986
Gm24624	Sy	0.692051	0.00161339
Gm22960	Sy	0.655549	0.000472979
Gm24879	Sy	0.620982	0.00309697
Gm26437	Sy	0.627326	0.0431945
Mir92b	Sy	0.59694	0.00573702
Gm12923	Sy	0.637995	0.00439668
Sftpc	Sy	0.597803	0.00146821
Gm26577	Sy	0.604931	0.00749096
Gm25595	Sy	0.629741	0.0288793
Snora20	Sy	1.98683	1.00976e-06
Snora23	Sy	0.837506	0.000576759
Gm23279	Sy	1.07876	0.00240388
Gm23272	Sy	0.59772	0.00251912
Gm24704	Sy	0.631041	0.0142706
Gm23755	Sy	0.616468	0.000489518
Serpina5	Sy	0.637369	0.00109939
Gm25514	Sy	1.28422	5.47263e-05
Gm13821	Sy	0.662649	0.020502
6030469F06Rik	Sy	0.639697	0.00107294
LOC102633244	Sy	0.587759	0.0101701
Gm22486	Sy	0.67099	0.00151328
Gm25133	Sy	1.29425	0.000573003
Gm26205	Sy	1.44754	5.28169e-05
n-R5s1	Sy	1.13441	0.00324875
Gm14540	Sy	0.600505	0.00143968
1700093K21Rik	Sy	0.61866	0.000578166
Gm21882	Sy	0.687611	0.00644031
n-R5s151	Sy	0.878402	0.000883562
Gm24119	Sy	1.18084	0.00192765
LOC102640451	Sy	0.935618	0.00141107
Gm10876	Sy	0.71172	0.0399077
Gm25203	Sy	0.60283	0.0109011
Gm26249	Sy	0.586908	0.00344367
Gsdma3	Sy	0.63323	0.00061964
Gm23300	Sy	0.667083	0.00692977
Bcas3os2	Sy	0.599987	0.00334861
Vmn1r213	Sy	0.620137	0.00773241
Otud6a	Sy	0.591037	0.0091444
Gm22645	Sy	0.638546	0.0242979
Gm22646	Sy	0.776532	0.0158359
Gm24888	Sy	1.76905	0.000254421
Hist1h2aa	Sy	0.607365	0.0178994
Gm24387	Sy	0.755611	0.0353539
Gm24965	Sy	0.930409	0.00643375
n-R5s33	Sy	0.836599	0.00028593
AU022751	Sy	0.596856	0.00374816
BC061237	Sy	0.62882	0.0320908
Gm23025	Sy	0.625402	0.00148627
Gm24149	Sy	1.43146	0.00321291
Gm2427	Sy	0.674262	0.0446163
Olfr1008	Sy	0.655592	0.0193559
4833413E03Rik	Sy	0.734617	0.00816295
Gm23596	Sy	0.706058	0.0292965
Gm23737	Sy	1.147	1.33303e-05
Gm24276	Sy	0.634254	0.00558857
Gm25813	Sy	1.29729	0.00422582
Gm22456	Sy	1.16607	0.00776775
Gm25809	Sy	0.718316	0.00439765
Gm22866	Sy	0.674201	0.00545408
Gm23927	Sy	2.27553	2.98917e-07
Gm26152	Sy	0.623713	0.0277615
Snora81	Sy	2.10555	3.13622e-06
Mir1945	Sy	0.797405	0.0202121
Gm23370	Sy	0.755936	0.00463936
Vmn1r143	Sy	0.891273	0.0262307
Gjb5	Sy	0.588279	0.0112909
Gm25276	Sy	0.630401	0.0197501
Gm4951	Sy	0.600245	0.0215568
Vmn1r151	Sy	0.802109	0.0209861
Gh	Sy	1.08579	0.0401195
Slc18a2	Sy	0.640778	0.0320228
Gm11314	Sy	0.709542	0.014628
Gm23444	Sy	1.05045	0.0196991
Gm23448	Sy	0.754391	0.0126735
Gm24762	Sy	1.14569	0.000705731
Gm26181	Sy	0.61957	0.0248275
n-R5s68	Sy	0.71553	0.0342211
n-R5s62	Sy	0.598601	0.00645858
n-R5s64	Sy	0.778463	0.0223536
Gm22509	Sy	0.730342	0.00197314
Gm23639	Sy	0.916501	0.000262055
Gm25677	Sy	0.716261	0.00759471
Gm24697	Sy	0.612353	0.00288621
Gm24698	Sy	1.63561	0.000118913
Gm25589	Sy	1.26782	0.0133546
Gm22127	Sy	1.09662	0.0079684
Gm22696	Sy	0.726357	0.00905574
Snord14e	Sy	0.586046	0.00439325
Gm22711	Sy	3.19794	1.96663e-08
Gm5388	Sy	0.949466	0.000399148
Gm24409	Sy	0.642568	0.00344875
Gm24405	Sy	1.16632	0.00647738
Gm23127	Sy	0.659938	0.000471721
Wfdc6a	Sy	0.589405	0.0209336

## Sheet: GE.Bur_vs_Ctrl-upregulated-fold
GeneID (Regulation criterion: fold > 1.5 and rawp p-value < 0.05)	SystemCode	Bur_vs_Ctrl-upregulated-log_fold	Bur_vs_Ctrl-upregulated-p_value				Average expression	0.872507
Ighv1-56	Sy	0.64255	0.00909451				Median expression	0.724841
LOC100861738	Sy	0.739364	0.0248696
Gm24793	Sy	0.621609	0.0199769				Average Fold Change	1.83084
Snord13	Sy	1.16419	0.00102758				Median Fold Change	1.65272
Gm24867	Sy	0.617528	0.0135971
Gm26225	Sy	1.0757	0.0431942
Gm8879	Sy	0.728085	0.0421586
Mirlet7a-1	Sy	0.711176	0.00228035
Gm23322	Sy	1.48072	1.39765e-05
Gm25581	Sy	0.744581	0.020042
Snora30	Sy	2.20893	0.000221715
Snora35	Sy	0.974504	0.00650937
9230009I02Rik	Sy	0.590223	0.0458281
Gm6155	Sy	0.667584	0.00196605
Gm23040	Sy	0.593466	0.00371706
Gm23041	Sy	1.06776	0.0173798
Gm23048	Sy	0.604146	0.00222957
Gm24089	Sy	1.06623	0.000512669
Gm26822	Sy	0.677568	0.000813594
Snord38a	Sy	0.706053	0.00295153
Mir5112	Sy	0.596736	0.00421342
n-R5s182	Sy	0.66339	0.00362474
Gm25937	Sy	1.15225	0.000226002
Gm24714	Sy	0.877652	0.00208815
Gm26717	Sy	0.753386	0.00854494
1700025N23Rik	Sy	0.845403	0.000426276
Mir1895	Sy	0.8003	0.00629028
Gpsm3	Sy	0.641714	0.00488283
n-R5s50	Sy	0.613066	0.000176437
Acrv1	Sy	0.6877	0.0208704
Vmn1r103	Sy	0.685759	0.00098264
Vmn1r101	Sy	0.593182	0.0114014
Vmn1r100	Sy	0.672581	0.0175565
Gm26072	Sy	0.654705	0.0252781
Rnu3a	Sy	2.41098	2.16562e-06
Gm22155	Sy	1.41423	7.38743e-06
Gm22154	Sy	0.927346	0.00164113
1190007I07Rik	Sy	0.715612	0.0402114
Gm23432	Sy	0.664636	0.00422615
Gm25873	Sy	0.818788	0.00112639
Trav12-2	Sy	0.684998	0.0322243
Gm25129	Sy	1.00393	0.000390764
Gm24455	Sy	1.08373	5.30324e-05
Gm24451	Sy	1.70145	2.4899e-06
Gm20513	Sy	0.60817	0.00319021
Chst13	Sy	0.893265	0.00298804
Gm25394	Sy	0.653253	0.031374
Gm20852	Sy	0.588823	0.0449724
Gm25987	Sy	1.42196	3.15383e-05
Gm22741	Sy	0.605807	0.0135075
BC117090	Sy	0.776224	0.0356503
Gm23170	Sy	0.765748	0.000261722
Gm24313	Sy	0.822285	0.00195827
Slc6a20b	Sy	0.609709	0.00179089
1700066C05Rik	Sy	0.830971	0.000818855
n-R5s80	Sy	0.748732	0.00406403
Snora69	Sy	0.955415	0.0207982
Snora62	Sy	2.22695	6.18806e-08
Gm21788	Sy	0.796761	0.00643497
Gm20721	Sy	0.814458	0.00015076
Gm15841	Sy	0.601756	0.0024051
Ppfia3	Sy	0.607251	0.000703319
Gm23502	Sy	0.927488	0.0234842
Gm17092	Sy	0.606009	0.00434802
Adcy5	Sy	0.591089	0.00130187
Bdkrb2	Sy	0.6772	0.0109738
Gm26870	Sy	0.952465	0.0319081
Serpina11	Sy	0.629368	0.0045739
Gm25321	Sy	0.706217	0.00350061
Gm23587	Sy	0.702087	0.00180266
Olfr665	Sy	0.634697	0.0133826
Gm25820	Sy	1.51619	0.000952294
Gm25791	Sy	0.615108	0.000352246
Tll2	Sy	0.637303	0.00249263
Scarna13	Sy	0.603434	0.0116523
Gm26159	Sy	0.875729	8.78565e-05
Gm23614	Sy	1.25624	0.0114369
Gm23616	Sy	0.653502	0.0118677
Gm25617	Sy	1.07583	0.00645417
Dlx5	Sy	0.606724	0.00810402
Gm20738	Sy	0.769366	0.0213204
5133400J02Rik	Sy	0.635255	0.00675672
LOC102634814	Sy	0.719147	0.000750198
Gm26449	Sy	0.87677	0.00057074
Amn	Sy	0.621899	0.00795026
Gm22972	Sy	2.64722	0.000113518
Olfr370	Sy	0.615859	0.00340958
Gm22739	Sy	0.765981	0.00855565
Gm26280	Sy	0.685427	0.0232423
Traj43	Sy	0.78914	0.0217395
Traj44	Sy	0.761584	0.0125144
Snora74a	Sy	1.28961	8.28548e-06
Gm12536	Sy	0.700762	0.00112347
Gm22561	Sy	0.58807	0.0208798
Gm22566	Sy	0.822224	0.00228167
LOC102637059	Sy	0.592928	0.00264177
Apob	Sy	0.595892	0.0191599
Gm14407	Sy	0.615796	0.000322411
Snora17	Sy	0.865385	0.00793975
Spdef	Sy	0.662134	0.00170094
Gm22054	Sy	0.778288	0.000218077
Gm23925	Sy	0.75441	0.00185186
5730416F02Rik	Sy	0.950192	0.00198678
Ccdc153	Sy	0.688279	0.00369039
n-R5s71	Sy	0.982	0.000538364
n-R5s167	Sy	0.725488	0.0134374
Snord90	Sy	0.886774	0.0013471
Rnu12	Sy	1.83523	3.83663e-06
Rnu11	Sy	1.26487	0.000374645
Gm24069	Sy	1.56052	6.13988e-05
AY761184	Sy	0.623281	0.0186766
Gm22681	Sy	0.706193	0.0162459
Fan1	Sy	0.588534	0.00310422
Gm24223	Sy	0.901884	0.000112923
Olfr691	Sy	0.624327	0.0109605
Gm25857	Sy	0.724193	0.00982372
Gm25852	Sy	0.609935	0.0207246
Gm25024	Sy	0.813676	0.00298513
Gm23645	Sy	0.91345	0.000837902
Gm22519	Sy	2.43531	9.62115e-05
Fgf21	Sy	0.697232	0.00123439
mt-Tw	Sy	0.687767	0.000171196
n-R5s65	Sy	0.785278	0.00773809
Defb8	Sy	0.593127	0.0282149
Defb2	Sy	0.644196	0.0177988
n-R5s162	Sy	1.06059	0.00050004
Gm5065	Sy	0.937624	0.00198218
LOC102635566	Sy	0.701543	0.00225267
Dph3b-ps	Sy	0.698202	0.000460858
Ssxb5	Sy	0.663707	0.00435261
LOC100048185	Sy	0.622202	0.00377855
Oasl1	Sy	0.663971	0.00456446
Snora44	Sy	0.888388	0.0198771
Gm22900	Sy	0.594434	0.0138465
Gm24525	Sy	1.0535	0.000144392
Gm24523	Sy	1.11278	0.000175582
Isl1	Sy	0.659808	0.00240493
1700010D01Rik	Sy	0.717887	0.00145682
Snord85	Sy	0.593287	0.0138883
Gm26493	Sy	0.726577	0.00921049
Gm17231	Sy	0.598446	0.00221756
Gm23484	Sy	0.811178	0.0335175
Rpph1	Sy	1.05805	0.000253474
Gm16303	Sy	0.667443	0.0022361
Rnu3b4	Sy	1.50781	6.91353e-06
Atg16l1	Sy	1.10447	0.00228424
Vmn1r119	Sy	0.923548	0.00516971
Gm26064	Sy	0.712831	0.00672498
Gm22362	Sy	0.606648	0.0055771
Snord104	Sy	0.807571	0.00581597
1700003D09Rik	Sy	0.714388	0.00437697
Gm22469	Sy	0.726778	0.0125137
Gm24445	Sy	1.01178	0.000277524
Gm22876	Sy	0.656581	0.0281375
Scarna3b	Sy	1.22802	4.36582e-06
Gm25633	Sy	0.75927	0.0070876
Egfbp2	Sy	0.679496	0.00614667
n-R5s136	Sy	1.15891	0.000575029
Tex13a	Sy	0.737843	0.00177026
Snord45b	Sy	1.3414	0.00135054
Gm24826	Sy	1.33293	0.0022408
Gm22755	Sy	0.912315	0.0481771
n-R5s93	Sy	0.618621	0.00127132
Gm8203	Sy	1.325	0.000245484
Snora75	Sy	2.53292	6.95943e-05
Gm25012	Sy	0.658782	0.0210029
Snora7a	Sy	0.682566	0.00908525
Snord17	Sy	0.739577	0.000941681
Srsy	Sy	0.696118	0.00161487
Gm25419	Sy	0.79522	0.00455347
Mir1901	Sy	0.734125	0.00741098
Gm22661	Sy	0.966846	0.000917734
Snord55	Sy	0.603601	0.00497849
4930466I24Rik	Sy	0.83883	0.00191434
Gm2825	Sy	0.762057	0.0267834
Olfr763	Sy	0.682331	0.046573
Gm25260	Sy	0.631146	0.0205692
Rnu1b1	Sy	2.19342	3.09067e-07
LOC102641509	Sy	0.6233	0.00702366
Gm21732	Sy	0.66096	0.03761
Gm8020	Sy	0.617385	0.00396623
Gm24594	Sy	0.642041	0.0176837
Snora36b	Sy	0.894635	0.00867638
Gm3633	Sy	0.852564	0.000225189
Igkv7-33	Sy	0.621237	0.0106268
Gm25788	Sy	0.858915	0.0115089
Gm25785	Sy	0.718009	0.000439729
Sprr2a2	Sy	0.637719	0.00207601
LOC102638785	Sy	0.658916	0.00397195
Rps20	Sy	0.734305	0.00125536
LOC102634430	Sy	0.640324	0.00174691
LOC102642621	Sy	0.716169	0.00269885
Gm24046	Sy	1.51639	3.32111e-06
Tmem102	Sy	0.614929	0.00349321
Mrps16	Sy	0.655517	0.0182736
Gm24044	Sy	0.940164	0.0222297
Gm26175	Sy	0.623825	0.00128434
Gm25204	Sy	0.913251	0.00129341
Tcl1b2	Sy	0.780994	0.00070683
Klk1b24	Sy	0.660938	0.03668
Traj58	Sy	0.867609	0.0207871
Mettl7a3	Sy	0.916554	0.00443777
Olfr1337	Sy	0.686895	0.04309
Snora73a	Sy	1.09599	0.000375204
Snora73b	Sy	1.25155	0.00220228
Olfr535	Sy	1.05725	2.49874e-05
Gm24620	Sy	0.730113	0.0264805
Gm24624	Sy	0.865089	0.000969352
Gm22960	Sy	0.642941	0.00113164
Gm24879	Sy	0.598554	0.00393668
Gm26437	Sy	0.835542	0.018238
Gm21103	Sy	0.615158	0.0303508
LOC102636436	Sy	0.598394	0.00224708
Gm25595	Sy	0.617585	0.00173046
Snora20	Sy	1.84645	6.65537e-05
Snora23	Sy	0.662622	0.0255379
Gm26834	Sy	0.642523	0.0206435
Fibcd1	Sy	0.591735	0.00033121
Tff2	Sy	0.609079	0.00235197
Gm23279	Sy	1.28308	0.000767617
Gm22636	Sy	0.773583	0.00532827
Gm23302	Sy	0.754235	0.00811883
Gm24704	Sy	0.610794	0.00329885
Gm24701	Sy	1.50713	3.58989e-05
Dscaml1	Sy	0.629937	0.000210897
Vmn1r20	Sy	0.770633	0.0164048
Lmx1a	Sy	0.590554	0.0125544
Gm23755	Sy	0.620907	0.000960578
n-R5s48	Sy	1.0014	0.000494268
Gm25514	Sy	1.53862	1.2824e-05
Gm25515	Sy	0.602464	0.0108162
Svs3b	Sy	0.754671	0.0411051
Gm25650	Sy	0.652623	0.0200339
Gm26327	Sy	0.618224	0.0261661
Olfr473	Sy	0.606074	0.00471144
Pla2g10	Sy	0.69123	0.00290046
Gm4181	Sy	0.743836	0.00118229
Gm22486	Sy	0.896279	0.00474398
Gm25133	Sy	1.13596	0.00362746
Gm26205	Sy	1.35381	4.53936e-06
Csf2rb	Sy	0.698571	0.00143764
Gm23380	Sy	0.633325	0.00669598
n-R5s1	Sy	1.03202	0.000445084
LOC102638521	Sy	0.621746	0.0165308
n-R5s151	Sy	1.17251	3.18517e-05
Gm24119	Sy	1.05648	0.00371975
Smim6	Sy	0.586224	0.0374941
Gm4889	Sy	0.73958	0.000912914
Gm22231	Sy	0.618751	0.00124866
Gm25076	Sy	0.615289	0.00694806
Snora5c	Sy	0.589175	0.00327663
Dio3	Sy	0.687526	0.000507418
Gm24888	Sy	1.97786	9.99915e-06
9330162012Rik	Sy	0.602844	0.000413723
n-R5s176	Sy	0.766993	7.36894e-05
Gm24963	Sy	0.670026	0.0030779
n-R5s33	Sy	0.855931	0.000568383
n-R5s32	Sy	0.63082	0.0103878
BC061237	Sy	0.594458	0.0380661
Cdk1	Sy	0.677723	0.00041153
Gm16506	Sy	0.617517	0.0345241
Baiap3	Sy	0.611256	0.00119788
Gm23737	Sy	1.27689	9.38386e-06
9430060I03Rik	Sy	0.652569	0.00232202
Myh1	Sy	0.647961	0.00669058
A930015D03Rik	Sy	0.629704	0.0114646
Gm10718	Sy	1.2216	0.0374241
Gm10719	Sy	1.05788	0.02326
Gm10717	Sy	1.10173	0.0241312
Mir101c	Sy	0.874102	0.0280108
Gm25813	Sy	1.35681	0.00618836
Gm19541	Sy	0.711389	0.00394956
Gm22456	Sy	1.50372	0.00138133
Gm22866	Sy	1.03628	0.000484703
Gm23604	Sy	0.703	0.0256241
Gm23927	Sy	2.06462	1.43825e-06
Gm9292	Sy	0.719271	0.00150607
n-R5s127	Sy	1.50743	1.72447e-05
Gm8165	Sy	0.888322	0.00026368
Olfr1299	Sy	0.835672	0.0028673
n-R5-8s1	Sy	0.626645	0.000164412
Gm24339	Sy	0.628976	0.000689665
Gm24336	Sy	0.688135	0.000884442
Gm25683	Sy	0.792077	0.00215551
Snora81	Sy	2.18348	8.58046e-06
Capn6	Sy	0.734192	0.000133345
Mir1943	Sy	0.927889	0.0024667
Mir1945	Sy	0.692986	0.0074467
Rin1	Sy	0.595869	0.0180176
Gm23370	Sy	0.991171	0.00445521
Gm21637	Sy	0.684784	0.000139639
H2afb2	Sy	0.723481	0.0114773
Gm5590	Sy	0.718387	0.00134183
Gm26216	Sy	0.69483	0.00206799
Gm25732	Sy	0.758648	9.52388e-05
Gm101	Sy	0.62529	0.0187333
Gm26055	Sy	0.651629	0.00191227
Gm22009	Sy	0.61383	0.00487734
Gm24569	Sy	0.671524	0.00484236
Gh	Sy	0.819837	0.0132566
Gm23444	Sy	1.25346	0.0329047
Gm23448	Sy	1.05394	1.64057e-05
Gm24762	Sy	1.2853	3.17457e-05
Gm10722	Sy	1.04864	0.0498082
Gm22509	Sy	0.683404	0.00127481
Wfdc2	Sy	0.590686	0.00136618
Gm21943	Sy	0.807822	0.00933983
Gm23639	Sy	0.961767	0.000192544
Gm25675	Sy	0.841491	0.0349611
Gm24698	Sy	1.65896	7.58591e-06
Gm25589	Sy	1.3434	1.9541e-05
Gm22126	Sy	0.830864	0.0092691
Gm22127	Sy	1.05468	0.00852886
1700065J11Rik	Sy	0.590406	0.0125325
Snord14e	Sy	0.611246	0.000827871
Gm22711	Sy	3.28372	4.65056e-08
Gm25152	Sy	0.675231	0.00028274
Gm24405	Sy	1.67209	0.000194034
Gm23127	Sy	0.671937	0.000687468
Tekt1	Sy	0.615889	0.0103694

## Sheet: GE.Bur_vs_Exp-upregulated-fold1
GeneID (Regulation criterion: fold > 1.5 and rawp p-value < 0.05)	SystemCode	Bur_vs_Exp-upregulated-log_fold	Bur_vs_Exp-upregulated-p_value
Gm7945	Sy	0.689915	0.00064584
Vmn1r100	Sy	0.643141	0.0212101
Gm26131	Sy	0.622455	0.0122301
Gm25368	Sy	0.604492	0.0184063
Igkv4-55	Sy	0.623324	0.00321136
1700066C05Rik	Sy	0.857526	0.0171179
Gm21788	Sy	0.694908	0.00399589
Gm25552	Sy	1.26366	0.000382541
Gpr137b-ps	Sy	0.591995	0.0370283
Gm25799	Sy	0.719914	0.0100093
Mir340	Sy	0.601567	0.00644598
Gm23616	Sy	0.682951	0.0445247
LOC102636530	Sy	0.729765	0.00241749
Gm26443	Sy	0.645263	0.0144651
Gm22732	Sy	0.771273	0.0192917
Traj44	Sy	0.667963	0.00629443
Mir224	Sy	0.596	0.0122601
Abi3bp	Sy	0.727817	0.0182181
Gm5798	Sy	0.790264	0.0411044
Gm24575	Sy	0.915553	0.0481049
Gm11542	Sy	0.608092	0.00546702
Pisd-ps2	Sy	0.609166	0.038865
Gm23612	Sy	0.687682	0.00139176
Gm20830	Sy	0.881323	0.00347787
Mir3473b	Sy	0.80078	0.0341802
Dph3b-ps	Sy	0.652962	0.000828342
Ighd6-1	Sy	1.10799	0.00716649
Mir1900	Sy	1.08696	0.0341282
Pdgfra	Sy	0.801379	0.00159916
Vmn1r119	Sy	0.708434	0.0179204
2210404O09Rik	Sy	0.592113	0.0135908
Cpa5	Sy	0.594684	0.0115003
Gm22469	Sy	0.686191	0.0184005
Gm24445	Sy	0.609491	0.0113176
Srsx	Sy	0.743391	0.00215536
Srsy	Sy	0.644948	0.00117814
Pla2g10os	Sy	0.742661	0.0219888
Olfr1415	Sy	0.812186	0.00130249
Olfr763	Sy	0.729402	0.0430961
Speer8-ps1	Sy	0.986821	0.0101606
Gm24943	Sy	0.660994	0.0351259
Gm22019	Sy	0.797167	0.000277829
Gm23942	Sy	0.761179	0.00210134
Igkv2-116	Sy	0.844589	0.00169857
Gm21732	Sy	0.971703	0.0046619
Gm25830	Sy	0.618963	0.00718461
Sprr2a2	Sy	0.703436	0.00245078
Gm26375	Sy	0.724931	0.0164769
Krtap5-1	Sy	0.6309	0.0358566
Lce3b	Sy	0.589108	0.00593239
Frmd7	Sy	0.603258	0.000472697
Gm22636	Sy	0.859263	0.00934942
Gm23302	Sy	0.614552	0.010974
n-R5s48	Sy	0.805422	0.00143376
Mir3098	Sy	0.633187	0.00566837
Zfp773	Sy	0.661124	0.0014833
Ighd5-8	Sy	0.945383	0.0496536
Svs6	Sy	0.716986	0.0093877
Gm22892	Sy	0.593624	0.00558483
Gm25916	Sy	0.591043	0.024826
Mir101c	Sy	0.714258	0.0476815
Gm9292	Sy	1.00323	0.000230716
Astx6	Sy	0.62213	0.0040481
Capn6	Sy	0.647145	0.00179988
Gm11638	Sy	0.659813	0.00100317
Gm24569	Sy	0.811377	0.000790096
Gm25675	Sy	0.736617	0.0276732
Mir376b	Sy	0.58708	0.0270368
Kl	Sy	0.648139	0.00931788
1810018F18Rik	Sy	0.661581	0.00214658

## Sheet: GE.Sub_vs_Exp-upregulated-fold1
GeneID (Regulation criterion: fold > 1.5 and rawp p-value < 0.05)	SystemCode	Sub_vs_Exp-upregulated-log_fold	Sub_vs_Exp-upregulated-p_value
Gm10046	Sy	0.886439	0.00454522
Gm26611	Sy	0.685004	0.0490053
Olfr191	Sy	1.17618	8.22447e-05
Gm10143	Sy	0.597779	0.0039806
Olfr772	Sy	0.661243	0.0108339
Sall3	Sy	0.678673	0.00849671
Gm22299	Sy	0.92415	0.000886535
Lrrc75aos1	Sy	0.750982	0.00702246
Vmn1r100	Sy	0.931163	0.0341562
Gm22312	Sy	1.0054	0.000248703
Gm12679	Sy	0.796754	0.0169712
1700007E05Rik	Sy	0.592197	0.0163916
Gm24984	Sy	0.965091	0.00338232
Gm22889	Sy	0.731259	0.00112079
5430427M07Rik	Sy	0.719337	0.0178694
Gm11175	Sy	0.588678	0.00463267
4933416I08Rik	Sy	0.867633	0.00337756
Gm25552	Sy	0.984606	0.00355085
Vmn2r117	Sy	0.616966	0.00532213
Vmn2r3	Sy	0.805224	0.000658226
Gm22184	Sy	0.616665	0.00881293
Gm25799	Sy	1.09874	0.000842786
4.93e+23	Sy	0.656988	0.00503233
Gm24053	Sy	0.598861	0.015426
Mup8	Sy	0.595604	0.0312432
6720489N17Rik	Sy	0.648503	0.00908313
Gm22271	Sy	0.961998	0.00540752
Gm25720	Sy	0.947489	0.0257624
Gm25375	Sy	0.59335	0.011868
D830031N03Rik	Sy	0.62086	0.0381423
Vmn1r129	Sy	0.697834	0.0288486
Vmn1r128	Sy	0.628474	0.0242445
Ctss	Sy	0.729105	0.00796097
Gm20830	Sy	0.811176	0.000606442
Dnajc5g	Sy	0.832891	0.00034651
Vmn1r116	Sy	0.817063	0.0364225
Gm25116	Sy	0.632479	0.00428208
Gm24997	Sy	0.612201	0.0260481
Igkv8-30	Sy	0.724097	0.0480334
Igkv8-19	Sy	0.700141	0.0104973
Srsx	Sy	0.671496	0.0148249
Gm24519	Sy	0.730509	0.00231322
Mir195a	Sy	0.665601	0.00737251
Pla2g10os	Sy	0.823869	0.0134088
Gm23985	Sy	0.748516	0.0266178
Olfr763	Sy	0.786851	0.00673411
Speer8-ps1	Sy	0.845802	0.0310007
Gm3434	Sy	0.926315	0.00789161
Igkv13-84	Sy	0.63517	0.00197302
Igkv2-112	Sy	0.619868	0.0163751
Gm23785	Sy	0.766438	0.0194169
Gm26375	Sy	0.659601	0.00379432
Olfr934	Sy	0.619371	0.00851035
Gm22572	Sy	0.757019	0.0199625
Krtap5-5	Sy	0.598408	0.0152315
Krtap5-1	Sy	0.669005	0.0447656
Gm23272	Sy	0.79864	0.0013745
Mir466o	Sy	0.623247	0.00210404
2020-03-11	Sy	0.595612	0.00247936
Mir3092	Sy	0.637986	0.0214863
Gm12746	Sy	0.756971	0.0135558
Gm26408	Sy	0.746588	0.0328628
LOC102640451	Sy	0.918349	0.00118758
Olfr338	Sy	0.678084	0.012232
Gm24350	Sy	0.659255	0.0281695
Gm22646	Sy	0.829207	0.00953184
Lrp2bp	Sy	0.60551	0.00215391
Slc1a3	Sy	0.587749	0.00175334
4833413E03Rik	Sy	0.614934	0.0221701
H2-T10	Sy	0.781034	0.000348204
Gm9926	Sy	0.589211	0.00208579
Gm22459	Sy	0.73937	0.00728385
Gm9292	Sy	0.587962	0.0151245
Olfr516	Sy	0.637907	0.0109124
Gm24646	Sy	0.70073	0.00987962
Spata19	Sy	0.59662	0.0206366
Gm22948	Sy	0.670145	0.0113132
Mir9-1	Sy	0.676333	0.00141522
Vmn1r143	Sy	0.866736	0.026265
Gm25276	Sy	0.824811	0.00522423
A430078I02Rik	Sy	0.623156	0.0202825
Vmn1r151	Sy	0.785522	0.0243124
Vmn1r157	Sy	1.06732	0.00546431
Olfr113	Sy	0.708926	0.0309577
Tcstv3	Sy	0.611143	0.0106891

## Sheet: GE.Sub_vs_Bur-upregulated-fold1
GeneID (Regulation criterion: fold > 1.5 and rawp p-value < 0.05)	SystemCode	Sub_vs_Bur-upregulated-log_fold	Sub_vs_Bur-upregulated-p_value
Gm10046	Sy	0.786932	0.00165128
Cyp4a12b	Sy	0.621808	0.023183
Olfr191	Sy	1.124	0.00047727
Gm26289	Sy	0.952201	0.00572705
Gm26424	Sy	0.651809	0.00479299
Spin2f	Sy	0.737755	0.024315
Rhox3h	Sy	0.808894	0.000789589
Gm24555	Sy	0.619145	0.00604588
Gm14444	Sy	0.694	0.04458
Olfr635	Sy	0.602094	0.0302708
Gm22312	Sy	0.750327	0.00145778
Trav10	Sy	0.775459	0.0306548
Olfr128	Sy	0.787603	0.0162007
Mir30c-1	Sy	0.644213	0.00437647
Gm22740	Sy	0.80497	0.0328219
Gm6880	Sy	0.809967	0.0372903
Gm22889	Sy	0.816891	0.000238633
LOC102632474	Sy	0.615406	0.00197436
n-R5s85	Sy	0.884395	0.00391792
Vmn1r202	Sy	0.656852	0.0209783
LOC102635428	Sy	0.663236	0.014655
Olfr740	Sy	0.736939	0.000749117
Gm11175	Sy	0.624186	0.0153068
Olfr1466	Sy	0.608058	0.00630232
Gm23586	Sy	0.71389	0.0112528
Olfr986	Sy	0.652026	0.00384601
Gm25325	Sy	0.586107	0.0182628
Gnat1	Sy	0.647648	0.000595064
Mir346	Sy	0.815731	0.000538213
4.93e+23	Sy	0.703825	0.00179297
Gm24053	Sy	0.759719	0.00598892
Olfr373	Sy	0.59699	0.0123977
Mup5	Sy	0.59175	0.00247507
Olfr503	Sy	0.586121	0.0151813
Isoc2b	Sy	0.630588	0.00106323
6720489N17Rik	Sy	1.04511	0.000393397
Olfr584	Sy	0.641161	0.00623943
Olfr130	Sy	0.622411	0.00869339
Klrd1	Sy	0.590895	0.00719578
Gm10367	Sy	0.624125	0.00366274
Olfr344	Sy	0.644593	0.0409563
Slc51b	Sy	0.654622	0.00304496
LOC102632568	Sy	0.679449	0.00276709
AA666905	Sy	0.679063	0.00368528
Gm16380	Sy	0.671665	0.00632237
Gm23315	Sy	0.758463	0.00240319
Gm24890	Sy	0.593532	0.00156161
Gm26491	Sy	0.945188	0.0210091
Olfr1445	Sy	0.666141	0.0186964
LOC102636398	Sy	0.706427	0.00539875
BC020402	Sy	1.02929	0.00104562
Gm23523	Sy	1.11756	0.0411659
Dnajc5g	Sy	0.629962	0.00237007
Gm2431	Sy	0.674269	0.0440623
Fam26f	Sy	0.626431	0.0184532
Naip6	Sy	0.745543	0.00701835
Olfr1226	Sy	0.786104	0.016643
Gm25804	Sy	0.765653	0.0101782
Gm24997	Sy	0.639611	0.00521668
Gm6579	Sy	0.69152	0.000551814
Gm9758	Sy	0.667924	0.000412934
Gm24178	Sy	0.610284	0.0173747
Gm24176	Sy	0.586678	0.0401514
LOC102637517	Sy	0.601518	0.0039794
Igkv8-19	Sy	0.60742	0.0155079
9330182O14Rik	Sy	0.599373	0.0176116
Trim30d	Sy	0.704969	0.0208367
Gm24517	Sy	0.666032	0.0130775
Gm3434	Sy	0.778175	0.0136907
Igkv13-84	Sy	0.591675	0.00555416
Selenbp1	Sy	0.730901	0.00499749
Gm25703	Sy	0.625675	0.0124233
Tmem219	Sy	0.607763	0.00642063
2010005H15Rik	Sy	0.591668	0.00221593
Akr1b7	Sy	0.715121	0.0231835
Vmn2r109	Sy	0.656479	0.00465372
Gm25753	Sy	0.668229	0.00329044
2020-03-11	Sy	0.59934	0.0382606
Gm13821	Sy	0.953154	0.00121749
Gm13822	Sy	0.76468	0.0112568
Gm22146	Sy	0.637051	0.00264571
LOC102640451	Sy	0.709771	0.00259887
Gm22894	Sy	0.857352	0.047348
Ces1e	Sy	0.593522	0.00384224
Vmn1r213	Sy	0.765539	0.00043116
Gm22646	Sy	0.833105	0.0245672
Mir669a-1	Sy	1.08106	0.0205974
Mir669a-3	Sy	0.831817	0.0173385
Gm25760	Sy	0.678988	0.00328277
Gm24965	Sy	0.70808	0.0300487
Zfp457	Sy	0.716063	0.00113496
Gm24276	Sy	0.634883	0.0123387
Gm25214	Sy	0.597127	0.00315089
Olfr1219	Sy	0.700489	0.0107143
Gm22867	Sy	0.664831	0.0494486
Obp1a	Sy	0.827997	0.0271238
Gm26394	Sy	0.780498	0.0361518
Tfb2m	Sy	0.712333	0.00786701
Olfr492	Sy	0.61609	0.0107581
4930467K11Rik	Sy	0.60704	0.0239827
Gm24958	Sy	0.597473	0.0298613
Sds	Sy	0.637483	0.00406861
Gm23631	Sy	0.65676	0.00545822
Gm15292	Sy	0.744458	0.00909784
Gm4559	Sy	0.610333	0.00625087
Olfr1269	Sy	0.686373	0.00658074
Gm5388	Sy	0.658197	0.00177525
Gm24400	Sy	0.60515	0.0117925
Gm23120	Sy	0.661376	0.0220724
Gm23128	Sy	0.914052	0.0202331

## Sheet: List of differentially expresse
Gene symbol
Gm22978
Gm23579
Gm12766
Agbl2
Gm24136
Snord13
Gm26225
Gm23322
Gm25581
Snora31
Snora30
Snora35
Snora34
Gm6155
Gm23041
Gm24089
Snord38a
Mir5112
Gm25937
Gm24714
4932414J04Rik
Mir1895
Rhbg
Gm24900
n-R5s50
Vmn1r103
Rnu3a
4930564B18Rik
Gm22155
Gm22154
Gm23947
1190007I07Rik
Gm25873
Gm25129
Gm24457
Gm24455
Gm24451
Chst13
Gm25394
Gm25987
Gm25989
Gm22749
Gm6880
Gm23170
Gm24313
Slc6a20b
n-R5s86
n-R5s89
Snora68
Snora69
Snora62
A430093F15Rik
Gm15266
Gm23503
Gm23502
Snord66
LOC102633593
Mir449a
Fbp2
Vmn1r176
Serpina11
Gm25321
Gm23587
n-R5s196
Olfr485
Gm25820
Gm23795
Rps15
Chrna3
Gm23614
Gm25617
Gm25615
5133400J02Rik
Gm3248
Gm26449
Gm22972
Olfr373
Gm23465
Gm26288
Traj43
Snora74a
4930527J03Rik
Gm23346
Gm23344
Gm22566
Gm26678
LOC102637059
Gm14407
Ighj3
Gm26323
Gm22270
Snora17
Spdef
Gm7104
Gm22054
Gm23925
Gm26197
1700123K08Rik
Olfr612
Gm16391
Gm24920
Ccdc153
n-R5s71
n-R5s70
Pex11g
Snora2b
Snord90
Snord93
Rnu12
Rnu11
Gm24069
Gm22681
Gm3033
Gm24233
Gm24223
Olfr344
Olfr341
Gm24438
Gm25687
Traj35
Neurog3
Olfr1454
Gm23645
Gm22519
mt-Tw
mt-Tf
Gm25404
Defb8
Gm5852
n-R5s162
n-R5s160
Gm24244
Gm5065
Gm24105
Gm12945
Gm8247
Nfatc4
Olfr1025-ps1
Pilrb1
Snora44
Rcvrn
Gm24525
Gm24523
Gm23297
Gm24891
Gm26493
Stk32b
Olfr1447
0610025J13Rik
Gm22289
Gm23730
Rpph1
Gm16303
n-R5s28
Rnu3b4
Atg16l1
Slc6a4
Gm22362
Gm24032
Snord104
Emx1
Gm22876
Scarna3a
Scarna3b
Gm12829
Gm25633
Gm25632
Gm12043
Duox2
Gm25383
n-R5s136
Snord45b
Gm24826
Dkk2
Gm23830
Traj61
Gm23362
Gm8203
Gm22540
Snora75
Snora70
Gm25012
Snora7a
Gm6117
Snord17
Gm22300
Gm25419
Gm14393
Gm22661
Cyp2c70
Rnu1b1
Gm23708
Olfr218
n-R5s16
n-R5s15
Snora36b
Slc6a3
Vmn2r109
Gm25834
Gm25788
Gm25785
Gm22780
Gm4450
Rps27
Rps20
LOC102634430
Gm24046
Sox3
Gm24044
Olfr161
Gm26175
Tcl1b2
Tcl1b1
Gm24411
Klk1b24
Mettl7a3
Snora73a
Snora73b
Olfr535
Gm24620
Gm24624
Gm22960
Pax7
Igk-V28
Olfr1427
Gpihbp1
1700061E17Rik
Gm11362
Gm22265
Snora20
Snora23
Gm22638
Gm24701
Gm9994
8430423G03Rik
Gm10220
Gm23754
Gm24930
Apol11b
Snora16a
Gm25514
Gm25651
Gm24988
Gm26120
Pla2g10
Gm22486
Gm25133
Gm26205
5430440P10Rik
n-R5s1
Gm25417
1700093K21Rik
Gm21882
n-R5s156
n-R5s151
n-R5s209
Gm24119
Gm25203
Gm23301
Gm23300
Scarna8
Mir3535
Snora5c
Gm24675
4930401C15Rik
Gm24888
Hist1h2aa
Mcpt-ps1
Sag
Xlr
n-R5s176
n-R5s33
Gm23025
Gm24149
Gm23737
LOC102636154
Gm25811
Gm25813
Gm22456
Gm25809
Gm22866
Gm23927
Olfr912
Gm26152
n-R5s127
Gm8165
Olfr1299
Rhox4f
Gm24336
Gm25682
Gm25683
Gm13364
Snora81
Mir1945
Ighv1-12
Gm23370
Gm25274
Gm5590
Prl8a9
Ppp1r14a
Pcdhb10
Gm25732
Gm26055
Gm22009
Gm11314
Gm25343
Gm23444
Gm23448
Gm24762
Clec3a
Gm15363
Kctd13
Gm22427
n-R5s68
n-R5s60
n-R5s64
Gm22509
Gm13016
Mir328
1700001J11Rik
Gm23639
Gm24695
Gm24697
Gm24698
Gm25589
Gm22126
Gm22127
Snord14e
Snord58b
Acnat2
Gm22711
Gm25156
Gm24405
Gm23127
Trav9-1
Ighv1-59
Speer4c
Gm10644
4930447A16Rik
Cxcr2
Olfr191
n-R5s179
Rhox3h
Mirlet7a-1
Gngt2
Dupd1
n-R5s182
Olfr635
4930516B21Rik
Gm25748
Lrrc75aos1
Gm25506
Gm21991
Vmn1r100
Gm22312
Trav10
Gm23202
Gm13115
Mir181d
Gm23432
Trav12-3
Trav12-2
Hoxd10
C8a
1600019K03Rik
C330022C24Rik
Gm23822
Gm22889
Gm22224
n-R5s85
Zfp936
Vmn1r208
Mrps18c
Gm25902
Gm23999
Gm22493
4933416I08Rik
Gm23718
Gm22025
Gm23230
Gm16984
Olfr986
Gm22184
Oas1a
Gnat1
Gm25791
Gm25799
Trav6-3
4.93e+23
D630014O11Rik
Gm25459
Sit1
Gm14205
Gm22739
E430024P14Rik
Gm26280
Mup5
Olfr503
Gm23699
Gm26090
1700030F04Rik
Foxa3
Olfr860
Accsl
Gm25727
Rprl2
Scarna17
Gm13238
5730416F02Rik
Gm14744
Vmn1r128
Gal3st2
Pla2g2f
Gm17409
Gm25852
4930428N03Rik
Gm17305
Gm23649
LOC102635566
A230051N06Rik
Gm26799
Ighv14-1
Gm22206
Cxcl13
Vmn1r193
Cyp2c44
Gm26491
Olfr1444
Gm15324
LOC102636398
Csprs
Dnajc5g
Vmn1r119
Vmn1r116
Gm23975
Gm24997
Prl
Gm16224
Olfr150
Olfr151
Gm24176
1700021P04Rik
Foxr1
Itgad
BC048507
5330438I03Rik
1700024B05Rik
Gm24517
Vmn1r94
4930466I24Rik
Gm12127
Olfr763
Gm25260
Gm3434
LOC102641509
Gm24948
n-R5s13
Igkv2-112
Gm23000
Olfr1024
Igsf3
Vmn2r100
Dbh
Gm26171
Olfr365
Gm24879
Gm26437
Mir92b
Gm12923
Sftpc
Gm26577
Gm25595
Gm23279
Gm23272
Gm24704
Gm23755
Serpina5
Gm13821
6030469F06Rik
LOC102633244
Gm14540
LOC102640451
Gm10876
Gm26249
Gsdma3
Bcas3os2
Vmn1r213
Otud6a
Gm22645
Gm22646
Gm24387
Gm24965
AU022751
BC061237
Gm2427
Olfr1008
4833413E03Rik
Gm23596
Gm24276
Vmn1r143
Gjb5
Gm25276
Gm4951
Vmn1r151
Gh
Slc18a2
Gm26181
n-R5s62
Gm25677
Gm22696
Gm5388
Gm24409
Wfdc6a
Ighv1-56
LOC100861738
Gm24793
Gm24867
Gm8879
9230009I02Rik
Gm23040
Gm23048
Gm26822
Gm26717
1700025N23Rik
Gpsm3
Acrv1
Vmn1r101
Gm26072
Gm20513
Gm20852
Gm22741
BC117090
1700066C05Rik
n-R5s80
Gm21788
Gm20721
Gm15841
Ppfia3
Gm17092
Adcy5
Bdkrb2
Gm26870
Olfr665
Tll2
Scarna13
Gm26159
Gm23616
Dlx5
Gm20738
LOC102634814
Amn
Olfr370
Traj44
Gm12536
Gm22561
Apob
n-R5s167
AY761184
Fan1
Olfr691
Gm25857
Gm25024
Fgf21
n-R5s65
Defb2
Dph3b-ps
Ssxb5
LOC100048185
Oasl1
Gm22900
Isl1
1700010D01Rik
Snord85
Gm17231
Gm23484
Gm26064
1700003D09Rik
Gm22469
Gm24445
Egfbp2
Tex13a
Gm22755
n-R5s93
Srsy
Mir1901
Snord55
Gm2825
Gm21732
Gm8020
Gm24594
Gm3633
Igkv7-33
Sprr2a2
LOC102638785
LOC102642621
Tmem102
Mrps16
Gm25204
Traj58
Olfr1337
Gm21103
LOC102636436
Gm26834
Fibcd1
Tff2
Gm22636
Gm23302
Dscaml1
Vmn1r20
Lmx1a
n-R5s48
Gm25515
Svs3b
Gm25650
Gm26327
Olfr473
Gm4181
Csf2rb
Gm23380
LOC102638521
Smim6
Gm4889
Gm22231
Gm25076
Dio3
9330162012Rik
Gm24963
n-R5s32
Cdk1
Gm16506
Baiap3
9430060I03Rik
Myh1
A930015D03Rik
Gm10718
Gm10719
Gm10717
Mir101c
Gm19541
Gm23604
Gm9292
n-R5-8s1
Gm24339
Capn6
Mir1943
Rin1
Gm21637
H2afb2
Gm26216
Gm101
Gm24569
Gm10722
Wfdc2
Gm21943
Gm25675
1700065J11Rik
Gm25152
Tekt1
Gm7945
Gm26131
Gm25368
Igkv4-55
Gm25552
Gpr137b-ps
Mir340
LOC102636530
Gm26443
Gm22732
Mir224
Abi3bp
Gm5798
Gm24575
Gm11542
Pisd-ps2
Gm23612
Gm20830
Mir3473b
Ighd6-1
Mir1900
Pdgfra
2210404O09Rik
Cpa5
Srsx
Pla2g10os
Olfr1415
Speer8-ps1
Gm24943
Gm22019
Gm23942
Igkv2-116
Gm25830
Gm26375
Krtap5-1
Lce3b
Frmd7
Mir3098
Zfp773
Ighd5-8
Svs6
Gm22892
Gm25916
Astx6
Gm11638
Mir376b
Kl
1810018F18Rik
Gm10046
Gm26611
Gm10143
Olfr772
Sall3
Gm22299
Gm12679
1700007E05Rik
Gm24984
5430427M07Rik
Gm11175
Vmn2r117
Vmn2r3
Gm24053
Mup8
6720489N17Rik
Gm22271
Gm25720
Gm25375
D830031N03Rik
Vmn1r129
Ctss
Gm25116
Igkv8-30
Igkv8-19
Gm24519
Mir195a
Gm23985
Igkv13-84
Gm23785
Olfr934
Gm22572
Krtap5-5
Mir466o
2020-03-11
Mir3092
Gm12746
Gm26408
Olfr338
Gm24350
Lrp2bp
Slc1a3
H2-T10
Gm9926
Gm22459
Olfr516
Gm24646
Spata19
Gm22948
Mir9-1
A430078I02Rik
Vmn1r157
Olfr113
Tcstv3
Cyp4a12b
Gm26289
Gm26424
Spin2f
Gm24555
Gm14444
Olfr128
Mir30c-1
Gm22740
LOC102632474
Vmn1r202
LOC102635428
Olfr740
Olfr1466
Gm23586
Gm25325
Mir346
Isoc2b
Olfr584
Olfr130
Klrd1
Gm10367
Slc51b
LOC102632568
AA666905
Gm16380
Gm23315
Gm24890
Olfr1445
BC020402
Gm23523
Gm2431
Fam26f
Naip6
Olfr1226
Gm25804
Gm6579
Gm9758
Gm24178
LOC102637517
9330182O14Rik
Trim30d
Selenbp1
Gm25703
Tmem219
2010005H15Rik
Akr1b7
Gm25753
Gm13822
Gm22146
Gm22894
Ces1e
Mir669a-1
Mir669a-3
Gm25760
Zfp457
Gm25214
Olfr1219
Gm22867
Obp1a
Gm26394
Tfb2m
Olfr492
4930467K11Rik
Gm24958
Sds
Gm23631
Gm15292
Gm4559
Olfr1269
Gm24400
Gm23120
Gm23128

## Sheet: Common 111 upregulated genes
Gene symbol	Description
LOC102634430	disambiguation
Gm22566	miRNA
Mir1945	miRNA
mt-Tw	mt tRNA
Gm24620	predicted gene
1190007I07Rik	protein coding
Atg16l1	protein coding
Gm5065	protein coding
Mettl7a3	protein coding
Olfr535	protein coding
Tcl1b2	protein coding
Vmn1r103	protein coding
Rps20	protein coding (ribosomal protein)
Gm16303	pseudogene
Gm8203	pseudogene
Rpph1	ribozyme
Gm24089	rRNA
n-R5s1	rRNA
n-R5s136	rRNA
n-R5s151	rRNA
n-R5s162	rRNA
n-R5s33	rRNA
Gm23370	scaRNA
Gm25820	scaRNA
Scarna3b	scaRNA
Gm22154	snoRNA
Gm22362	snoRNA
Gm22486	snoRNA
Gm22519	snoRNA
Gm22661	snoRNA
Gm22711	snoRNA
Gm22972	snoRNA
Gm23127	snoRNA
Gm23639	snoRNA
Gm23925	snoRNA
Gm23927	snoRNA
Gm24044	snoRNA
Gm24069	snoRNA
Gm24119	snoRNA
Gm24313	snoRNA
Gm24451	snoRNA
Gm24455	snoRNA
Gm24523	snoRNA
Gm24698	snoRNA
Gm24826	snoRNA
Gm24888	snoRNA
Gm25129	snoRNA
Gm25133	snoRNA
Gm25419	snoRNA
Gm25617	snoRNA
Gm25788	snoRNA
Gm26205	snoRNA
Gm26225	snoRNA
Gm26493	snoRNA
Snora17	snoRNA
Snora20	snoRNA
Snora23	snoRNA
Snora30	snoRNA
Snora35	snoRNA
Snora36b	snoRNA
Snora44	snoRNA
Snora62	snoRNA
Snora69	snoRNA
Snora73a	snoRNA
Snora73b	snoRNA
Snora74a	snoRNA
Snora75	snoRNA
Snora7a	snoRNA
Snora81	snoRNA
Snord104	snoRNA
Snord13	snoRNA
Snord14e	snoRNA
Snord17	snoRNA
Snord38a	snoRNA
Snord45b	snoRNA
Snord90	snoRNA
Gm22054	snRNA
Gm22127	snRNA
Gm22155	snRNA
Gm22456	snRNA
Gm22509	snRNA
Gm22866	snRNA
Gm22960	snRNA
Gm23322	snRNA
Gm23444	snRNA
Gm23448	snRNA
Gm23502	snRNA
Gm23614	snRNA
Gm23645	snRNA
Gm23737	snRNA
Gm24046	snRNA
Gm24223	snRNA
Gm24405	snRNA
Gm24525	snRNA
Gm24624	snRNA
Gm24762	snRNA
Gm25321	snRNA
Gm25514	snRNA
Gm25589	snRNA
Gm25633	snRNA
Gm25785	snRNA
Gm25813	snRNA
Gm25873	snRNA
Gm25937	snRNA
Gm25987	snRNA
Gm26449	snRNA
Rnu11	snRNA
Rnu12	snRNA
Rnu1b1	snRNA
Rnu3a	snRNA
Rnu3b4	snRNA
