# Supplementary material for: Insights into how environment shapes post-mortem RNA transcription in mouse brain
Source: Sci Rep. 2021 Jun 21;11:13008. doi: 10.1038/s41598-021-92268-y (PMC8217559; doi:10.1038/s41598-021-92268-y)
Supplement: Supplementary file 2 — Supplementary Information 2. [file 41598_2021_92268_MOESM2_ESM.xlsx]

## Sheet: GE.Exp_vs_Ctrl-downregulated-fo
Supplementary Dataset File S2. Downregulated genes resulted from the indicated comparison. The sheet "List of differentially expresse" represents the list of all downregulated genes used to count how many genes are differentially expressed (upregulated + downregulated). The sheet "Common 497 downregulated genes" represents the commonly downregulated genes described in the Figure 2C.
GeneID (Regulation criterion: fold > 1.5 and rawp p-value < 0.05)	SystemCode	Exp_vs_Ctrl-downregulated-log_fold	Exp_vs_Ctrl-downregulated-p_value				Average expression	-1.02995
Arhgef26	Sy	-1.21536	1.74842e-05				Median expression	-0.823588
Ptprz1	Sy	-2.29604	1.0402e-07
Hdac8	Sy	-0.605403	0.000949402				Average Fold Change	0.489728
Lix1l	Sy	-0.81664	0.000117738				Median Fold Change	0.565035
Acsf2	Sy	-1.19102	1.77023e-05
Kcnip3	Sy	-0.669729	0.000560674
Tpcn1	Sy	-0.940672	8.21124e-05
Mir3101	Sy	-0.722854	0.00255171
Mir876	Sy	-0.604627	0.012583
Ttyh1	Sy	-1.55623	4.03748e-07
Sod3	Sy	-0.80294	0.000827422
Id4	Sy	-0.689166	0.000215255
Id2	Sy	-0.661238	0.000547367
Id3	Sy	-0.69826	0.000770598
Gm13111	Sy	-0.764921	0.000659617
Efhd1	Sy	-0.781287	0.00194747
BC023719	Sy	-0.866464	0.0178388
Phxr4	Sy	-0.989342	0.00134452
Gm16076	Sy	-0.58938	0.00303409
Pdk4	Sy	-0.594625	0.0030389
Gm10858	Sy	-0.770289	0.0117092
Gja1	Sy	-3.59213	1.12646e-08
Plcd4	Sy	-0.638457	0.005583
Gpld1	Sy	-1.34086	1.98558e-06
Mir1957a	Sy	-0.718916	0.016078
LOC101056001	Sy	-0.653954	0.00709246
H2-Ab1	Sy	-0.812291	8.68276e-05
Plekho2	Sy	-0.80444	0.000183282
Car8	Sy	-0.626802	0.00652588
Mir344h-1	Sy	-0.596198	0.00644005
Phyhd1	Sy	-0.81193	8.23672e-05
S100a6	Sy	-0.790721	0.00434747
Tnfsf12Tnfsf13	Sy	-0.648548	0.000258082
Mir5119	Sy	-0.672741	0.00103352
Mir485	Sy	-0.870545	0.000306393
Slc31a2	Sy	-0.654843	0.000259674
Hmgn5	Sy	-0.890952	0.00185941
Snord98	Sy	-0.704749	0.00896477
Gm20417	Sy	-0.603706	0.00258942
Hadh	Sy	-0.856508	0.000924147
Nwd1	Sy	-1.29487	4.34951e-06
Gm2694	Sy	-0.612483	0.000338928
Tmem47	Sy	-1.55516	7.45735e-07
LOC102633634	Sy	-0.655353	0.000227404
Scrg1	Sy	-2.24332	2.8744e-07
Itih5	Sy	-1.01275	2.33543e-05
Sall1	Sy	-0.74776	0.000262027
Mmp14	Sy	-1.21359	7.84806e-07
C130060C02Rik	Sy	-0.714647	0.00378666
Dmp1	Sy	-0.638408	0.00025326
Gm22299	Sy	-0.636688	0.0173169
Cml5	Sy	-0.588874	0.0104901
Naaa	Sy	-0.665992	0.000169341
Mir872	Sy	-0.588804	0.0176814
Nfia	Sy	-0.802242	7.23051e-05
Ednrb	Sy	-3.0027	3.27037e-09
Gm6404	Sy	-0.678322	0.00011751
1700012D14Rik	Sy	-0.664797	0.000164937
Gm3150	Sy	-0.938396	2.69609e-05
Ctsc	Sy	-0.704764	0.000437211
Rftn2	Sy	-1.4083	6.98032e-06
Aass	Sy	-0.595628	0.0158139
Nr2e1	Sy	-0.626757	0.00120226
Mertk	Sy	-1.73489	7.21016e-07
Snx18	Sy	-0.897578	2.75279e-05
Mir128-1	Sy	-2.05234	1.39864e-06
Tnc	Sy	-0.71888	0.00427637
Fxyd1	Sy	-1.17423	8.54249e-07
Fgfr3	Sy	-2.58744	5.39945e-08
Mirlet7f-1	Sy	-1.47376	0.000476612
Sepp1	Sy	-0.968698	1.04763e-05
Car5b	Sy	-0.860953	3.77901e-05
LOC102632739	Sy	-0.706421	0.000314108
Fmod	Sy	-1.36253	3.73236e-05
Gm25878	Sy	-0.592543	0.0358436
S1pr1	Sy	-3.0278	6.80362e-10
Mr1	Sy	-1.30004	1.16899e-05
Pla2g7	Sy	-2.58805	4.56612e-09
Zfp748	Sy	-0.614869	0.000910809
Dbpht2	Sy	-0.758298	0.00268579
Mfge8	Sy	-1.75691	4.83487e-07
Mt2	Sy	-2.83575	1.29737e-09
Mt3	Sy	-0.766827	0.00068387
Mt1	Sy	-1.76932	5.31287e-08
Mir154	Sy	-1.31016	0.000539955
Fabp7	Sy	-3.03759	6.44829e-08
Suclg2	Sy	-1.70598	1.86922e-07
Atp13a4	Sy	-1.65604	7.86424e-07
Pkd2	Sy	-0.617955	0.000456769
Gpx8	Sy	-0.790596	0.000238139
LOC102642140	Sy	-0.848567	0.000164357
Slc8b1	Sy	-0.611642	0.0100596
Dleu2	Sy	-1.47208	1.60298e-06
Gm13910	Sy	-0.752971	7.509e-05
Gabrg1	Sy	-0.612359	0.00485116
Fam107a	Sy	-2.34996	3.73982e-08
Pygb	Sy	-0.682288	0.000118194
Pygm	Sy	-1.7563	4.04032e-07
Gramd3	Sy	-0.624205	0.0010568
Bgn	Sy	-1.41758	0.000102039
Fkbp7	Sy	-0.718159	0.000668996
Fkbp9	Sy	-0.59659	0.00063644
LOC102637693	Sy	-0.653123	0.00142544
Gm10118	Sy	-0.805907	0.000139954
Zfp873	Sy	-0.693363	0.0243561
Vcan	Sy	-1.19913	1.48068e-05
Ptch1	Sy	-0.985451	7.84342e-06
Gm22228	Sy	-0.712794	0.00389211
Gli3	Sy	-0.789735	9.58801e-05
Cfh	Sy	-1.36129	1.2953e-05
Dapp1	Sy	-0.701797	0.00440666
Dab2	Sy	-0.764268	0.000123612
Slc6a20a	Sy	-1.48773	3.06444e-06
Lair1	Sy	-0.828405	0.000354764
Rlbp1	Sy	-1.02361	1.6068e-05
Slco2b1	Sy	-0.74013	0.000155232
Cntfr	Sy	-0.633089	0.000323099
Sparc	Sy	-2.03809	5.34137e-08
Hist2h2ac	Sy	-0.928866	0.00135329
2900092D14Rik	Sy	-0.834964	4.11825e-05
Omd	Sy	-0.731142	0.00932934
Mir5123	Sy	-0.629176	0.0453811
Sfxn5	Sy	-1.53802	3.1999e-07
Lpin2	Sy	-0.638046	0.0270601
Gm25908	Sy	-1.02936	0.00052702
Rorb	Sy	-0.923937	2.41361e-05
Dnajc19-ps	Sy	-0.644741	0.00111697
Slc14a1	Sy	-1.32949	2.45e-05
Slc13a3	Sy	-1.32698	3.04128e-05
Slc13a4	Sy	-1.68888	1.51351e-06
Slc13a5	Sy	-1.4245	2.71312e-06
Timm21	Sy	-0.587807	0.0018898
Psd2	Sy	-0.675556	0.000251613
Rhoq	Sy	-0.692443	7.21159e-05
Rhoj	Sy	-0.737157	0.00141897
Rhoc	Sy	-0.628124	0.000388886
Ly86	Sy	-2.51059	3.20229e-07
Emr1	Sy	-0.771998	0.000566914
Tcf7l1	Sy	-0.851082	0.00029706
Ezr	Sy	-0.834376	0.000533614
Gm25552	Sy	-1.11285	0.00021827
Slc7a7	Sy	-0.669922	0.000110966
Slc7a2	Sy	-1.69897	1.90208e-06
Zfp449	Sy	-0.597665	0.000961515
Pdgfd	Sy	-1.2793	3.25555e-05
Abhd3	Sy	-1.21724	6.57035e-06
Abhd4	Sy	-1.36447	8.81276e-07
Gm24588	Sy	-0.843256	0.000535629
Sdc4	Sy	-2.17666	2.69503e-06
Mir721	Sy	-0.624038	0.027858
Mir186	Sy	-1.65078	0.000733757
Fam20a	Sy	-0.834219	0.00016211
Gpc6	Sy	-0.829337	7.82291e-05
Smox	Sy	-0.858172	6.03018e-05
Gm6665	Sy	-0.732015	0.00882693
Gpc5	Sy	-1.01844	3.87682e-05
Ifitm3	Sy	-0.63015	0.00545835
C030013D06Rik	Sy	-0.979592	0.000221703
Scd1	Sy	-0.882257	0.000114018
Smpdl3a	Sy	-0.697182	6.4022e-05
Dcn	Sy	-1.55683	3.63895e-06
Aqp4	Sy	-3.45702	3.37893e-08
Gm11940	Sy	-0.628474	0.00364443
Slc7a10	Sy	-1.67753	1.62838e-06
Slc7a11	Sy	-3.45374	1.86316e-08
Yae1d1	Sy	-0.781716	0.00805279
9930111J21Rik2	Sy	-0.604165	0.0024919
Hmgcs2	Sy	-0.78972	8.0244e-05
Serpine2	Sy	-1.47361	2.39157e-07
Mpp6	Sy	-0.741722	7.51874e-05
2310022B05Rik	Sy	-1.17358	3.51061e-05
Zscan29	Sy	-0.867909	0.000896664
Mir340	Sy	-0.687535	0.000798568
Mir344	Sy	-0.698957	0.00483899
Kcnj13	Sy	-0.9621	9.29464e-05
Kcnj10	Sy	-1.64178	3.6422e-07
Kcnj16	Sy	-2.30819	1.27871e-07
9630013A20Rik	Sy	-0.919114	0.000151415
Cyp2j9	Sy	-1.88105	8.7575e-08
Smpd2	Sy	-0.832893	0.00322111
Fcgrt	Sy	-1.1483	4.35782e-05
Bcan	Sy	-2.11129	2.2003e-08
Ccr1l1	Sy	-0.642422	0.00474887
Cyp4f15	Sy	-1.44553	0.000765376
Mfsd2a	Sy	-1.28805	6.52097e-06
Itpkb	Sy	-1.47409	2.06296e-07
Elovl2	Sy	-1.54714	6.89585e-07
Phf11b	Sy	-0.612859	0.0216284
Scara3	Sy	-0.907982	0.0004015
Tdgf1	Sy	-0.679053	0.0186542
Gm22732	Sy	-0.813756	0.00647717
Ndrg2	Sy	-2.08221	2.49822e-08
Slc27a1	Sy	-1.33985	8.50703e-07
Tprkb	Sy	-0.726274	0.000384662
Gm15776	Sy	-1.0098	1.59707e-05
Rnaset2a	Sy	-1.18877	1.11712e-06
AA387883	Sy	-0.688738	0.0251928
Bbox1	Sy	-1.20786	1.59526e-05
Lgr4	Sy	-0.799083	4.09674e-05
Gbp7	Sy	-1.24213	0.00109945
Gbp4	Sy	-0.696477	0.001141
Atp1a2	Sy	-2.99837	5.28235e-09
Rfx4	Sy	-0.944079	0.00188661
Tmem100	Sy	-2.28593	1.06977e-06
Gm22957	Sy	-0.68069	0.0013326
Igf2	Sy	-0.642666	0.000753034
Apoe	Sy	-1.42935	1.39318e-06
Antxr1	Sy	-0.605562	0.00067826
Ptgr2	Sy	-0.597662	0.00562425
Mir421	Sy	-0.955892	0.00626516
4632427E13Rik	Sy	-0.597555	0.0247707
Igfbp2	Sy	-0.643119	0.00165273
Igfbp7	Sy	-0.635019	0.000836349
Smo	Sy	-0.812779	0.000538416
Mir344-2	Sy	-0.610137	0.000779187
Gm23181	Sy	-1.33004	0.00230741
Pde5a	Sy	-0.606649	0.00506201
Gm22271	Sy	-0.747427	0.0068009
Gpr56	Sy	-0.94904	0.000148467
Gm2a	Sy	-1.03169	4.14617e-06
Gm25720	Sy	-1.13303	0.0064583
Epb4.1l2	Sy	-0.728679	7.9673e-05
Plod2	Sy	-0.879713	4.66468e-05
Entpd1	Sy	-0.97056	0.000355232
Prdx6	Sy	-0.739067	0.000285485
Prodh	Sy	-0.788195	0.000779047
Nxpe4	Sy	-0.58598	0.00240346
Gm22447	Sy	-0.660073	0.0113195
Serpinh1	Sy	-0.618711	0.00115603
Hpgd	Sy	-1.67794	1.22519e-05
Gm20083	Sy	-0.613763	0.00445826
Gm26016	Sy	-0.604457	0.00205381
Gm24575	Sy	-1.34681	0.000308255
Ecm2	Sy	-0.7438	0.000379022
Cep112os2	Sy	-0.608657	0.0130101
9930017N22Rik	Sy	-0.607567	0.00189817
Gm5617	Sy	-0.638874	0.00278337
D830031N03Rik	Sy	-0.766774	0.00204793
Dbx2	Sy	-1.02831	0.00062977
Mir99a	Sy	-0.768758	0.018046
Lxn	Sy	-1.33609	1.03001e-06
Mir505	Sy	-0.721797	0.0181685
Gldc	Sy	-1.67081	1.45502e-07
0610031J06Rik	Sy	-0.603572	0.000647412
Slc9a3r1	Sy	-0.695558	0.00844654
Kirrel2	Sy	-0.61836	0.00102924
Gm17066	Sy	-0.801244	0.000430593
Mir467e	Sy	-0.749102	0.00262362
Pmch	Sy	-1.93569	6.9474e-08
Agmo	Sy	-1.07546	4.35947e-05
Mir337	Sy	-1.07688	0.00408176
Prrx1	Sy	-0.75451	0.000267811
Fam180a	Sy	-0.847959	0.000548827
Zfp955a	Sy	-0.718302	0.00914185
Tnfrsf19	Sy	-0.828724	6.95343e-05
Myo6	Sy	-0.712403	0.000142699
C3ar1	Sy	-0.714947	0.000484654
Zc3hav1	Sy	-0.634168	0.000642422
Proca1	Sy	-0.798091	0.00124554
Acaa2	Sy	-0.703801	0.00175199
Cmtm6	Sy	-1.11866	1.5904e-05
Cmtm5	Sy	-0.89562	8.35496e-05
Tgfbr1	Sy	-0.588232	0.00682637
Gm25489	Sy	-0.608324	0.0413943
Dexi	Sy	-0.778576	0.000117721
Ctsh	Sy	-0.591841	0.000470056
Ctso	Sy	-0.935983	0.000140937
Ctss	Sy	-3.57624	1.89837e-08
Chpt1	Sy	-1.18836	9.11822e-06
Mir1839	Sy	-0.674613	0.0048316
Gm16759	Sy	-0.709553	0.00819299
Gm23455	Sy	-1.2312	8.53642e-05
Akr1c18	Sy	-0.587445	0.00135059
Hoxa5	Sy	-0.76189	0.0141254
Bin2	Sy	-0.822852	0.0166214
A630066F11Rik	Sy	-0.586997	0.000389776
Ranbp3l	Sy	-2.37891	8.63314e-07
LOC102637129	Sy	-0.808965	0.000758722
Nmi	Sy	-0.642183	0.00250003
Pisd-ps2	Sy	-0.627111	0.013312
Fermt2	Sy	-0.720392	0.000147109
Mlc1	Sy	-2.81954	1.67668e-09
Fam96a	Sy	-0.798908	0.000110759
Fcgr3	Sy	-0.607949	0.00242963
Chchd2	Sy	-0.796105	5.14146e-05
Bcar3	Sy	-0.797577	0.000228549
B2m	Sy	-1.17337	1.34667e-05
Gm19269	Sy	-0.651963	0.0150089
Gm24608	Sy	-0.735603	0.011193
mt-Tn	Sy	-0.945112	0.0100312
Tmem159	Sy	-0.709625	0.000235069
Cst3	Sy	-1.90144	1.56625e-07
Fbxo30	Sy	-0.980742	2.37254e-05
Gm3764	Sy	-0.830164	0.000211085
Mybpc1	Sy	-1.02973	4.38257e-05
Gm20158	Sy	-0.674761	0.0130237
Lum	Sy	-0.686993	0.00489707
Ssfa2	Sy	-0.606143	0.000323567
Abcb4	Sy	-0.588801	0.00137503
Itpr2	Sy	-0.734978	3.95705e-05
Acsbg1	Sy	-2.3986	5.77607e-08
Plce1	Sy	-0.884658	1.36259e-05
Ntsr2	Sy	-2.87674	5.72909e-09
Tmem229a	Sy	-0.729257	0.000904609
Cxcl14	Sy	-0.923003	3.10628e-05
Cnpy1	Sy	-0.880925	0.00144183
C030018K13Rik	Sy	-0.713432	0.00100152
Tspan12	Sy	-0.744555	0.000438528
E330033B04Rik	Sy	-0.613316	0.00316223
Slc22a4	Sy	-0.976795	0.000618607
Slc22a6	Sy	-0.825754	0.00363941
Slc22a8	Sy	-0.789207	0.000224592
Gm17388	Sy	-0.64813	0.00293202
Prelp	Sy	-0.888656	0.000320836
Slc6a13	Sy	-0.639599	0.000833002
Slc6a11	Sy	-3.12821	2.41139e-09
Ttpa	Sy	-0.782679	0.000995461
Ighd6-1	Sy	-1.14928	0.00540909
Laptm5	Sy	-1.09321	0.00025312
Bmpr1a	Sy	-0.6554	0.000811027
1700084C01Rik	Sy	-1.474	1.31037e-05
Islr	Sy	-1.37564	7.58281e-07
Slco1c1	Sy	-1.13965	6.10717e-06
AA667203	Sy	-0.620019	0.00117865
Thbs2	Sy	-0.689063	0.00315237
Nqo2	Sy	-0.794374	8.71591e-05
Rbx1	Sy	-0.595206	0.00109975
Mid1ip1	Sy	-0.62516	0.000319835
Axl	Sy	-1.43544	2.392e-07
Stk32a	Sy	-0.683738	0.000469514
Chil1	Sy	-0.825504	0.000244434
Hsd11b1	Sy	-1.25243	1.43697e-05
Tmem179b	Sy	-0.847316	6.80382e-05
Cpe	Sy	-0.620148	0.000289215
Klhl5	Sy	-0.724959	0.000233344
Emp2	Sy	-1.68991	1.15202e-05
Gm24916	Sy	-0.709461	0.00333533
Zfp36l1	Sy	-1.3786	1.43602e-06
Zfp36l2	Sy	-1.12431	0.000264619
AW047730	Sy	-1.24781	2.81646e-05
Ednra	Sy	-1.17262	1.56806e-05
Adamts10	Sy	-0.639916	0.000220685
Pdgfrb	Sy	-0.730446	0.00187404
Pdgfra	Sy	-2.62461	1.91552e-07
Tmem223	Sy	-0.622298	0.000433149
Cyp1b1	Sy	-0.708286	0.000457675
Gm266	Sy	-0.617728	0.0272204
Cyp4f14	Sy	-0.620413	0.00249737
Ogn	Sy	-2.643	3.55853e-07
B4galt1	Sy	-0.643572	0.00145553
Cspg5	Sy	-0.822349	1.85866e-05
Gm23213	Sy	-0.71563	0.0303304
Mfap3	Sy	-0.683984	0.000126445
Gpam	Sy	-1.68047	5.70698e-07
Ptgds	Sy	-1.53999	2.36642e-06
Anxa3	Sy	-0.933965	0.00155021
Rbp1	Sy	-1.43388	5.56152e-06
Anxa5	Sy	-0.625375	0.000209583
Gm9938	Sy	-0.844761	0.000190587
Plxnb1	Sy	-1.33921	1.50003e-06
Lrrc2	Sy	-0.607283	0.00299419
Nkain4	Sy	-0.716911	0.000133534
Fjx1	Sy	-1.04627	1.16886e-05
Zxdb	Sy	-0.670619	0.00681372
Zxda	Sy	-1.01878	0.00208091
Tm2d3	Sy	-0.599103	0.000223065
Gm23406	Sy	-1.0104	0.0251966
Mcc	Sy	-0.600189	0.000732961
Emx2	Sy	-0.68595	0.000939032
Gareml	Sy	-0.637257	0.0158406
Olig2	Sy	-0.929188	0.000735996
Olig1	Sy	-0.821307	2.50529e-05
E030003E18Rik	Sy	-2.14739	2.35258e-07
Htra1	Sy	-1.19837	0.000125732
Ddx5	Sy	-0.821945	0.00485853
Serping1	Sy	-1.45169	1.16546e-05
Vkorc1	Sy	-0.701269	0.000217977
Gm10561	Sy	-1.31926	5.89412e-07
Gm14719	Sy	-0.714756	0.00039221
Msn	Sy	-0.704227	0.00030587
Gpr37l1	Sy	-2.86899	2.74266e-09
AI464131	Sy	-1.56984	1.14092e-06
Cped1	Sy	-0.80395	0.00373274
Bloc1s1	Sy	-0.666745	0.000386412
Acadl	Sy	-0.989859	5.25947e-06
Acadm	Sy	-0.827761	5.05898e-05
Gdf10	Sy	-1.30064	6.30716e-06
Vezf1	Sy	-0.594114	0.000874637
Cd81	Sy	-0.821948	1.84333e-05
Bmp7	Sy	-0.836189	6.64857e-05
Bmp6	Sy	-1.15463	0.000113725
Gm11274	Sy	-0.661084	0.000245023
C130030K03Rik	Sy	-0.791831	0.000195566
Aldoc	Sy	-1.63252	3.60145e-07
Tpp1	Sy	-0.615868	0.00164845
Gm26007	Sy	-0.590174	0.00610537
Sugct	Sy	-1.1968	2.23972e-05
Itgam	Sy	-1.98148	1.85428e-06
Itga6	Sy	-0.889107	0.000187624
Baalc	Sy	-0.609177	0.00243295
Ncan	Sy	-0.826672	0.000149414
Gm26265	Sy	-0.673782	0.00411699
Gm25780	Sy	-0.745637	0.00210546
Mir679	Sy	-0.658588	0.00342058
Rras	Sy	-0.675092	0.000412036
Pdlim5	Sy	-0.904689	0.000332962
Pnrc2	Sy	-0.856	7.88674e-05
Gm25019	Sy	-0.709771	0.00129392
Colec12	Sy	-1.11178	1.98468e-05
Chrdl1	Sy	-1.16132	0.000142744
Pvrl3	Sy	-0.625354	0.000159885
Lcat	Sy	-1.99699	4.30364e-08
Lrrc58	Sy	-0.688046	0.000109024
BC064078	Sy	-0.826128	0.000722663
Pon3	Sy	-0.817592	0.000180047
Pon2	Sy	-1.4563	1.10099e-06
Ugp2	Sy	-0.836748	9.05827e-05
Speer8-ps1	Sy	-0.710556	0.00327564
Mir568	Sy	-1.26021	1.53356e-06
Kctd12b	Sy	-0.623229	0.00458377
Slc41a1	Sy	-0.844753	1.57963e-05
Timp4	Sy	-2.55506	1.08232e-07
Timp3	Sy	-1.47369	7.90719e-07
Gpr34	Sy	-0.764484	0.00182713
Ly96	Sy	-0.961677	0.000136106
Siglech	Sy	-1.48638	3.08268e-07
Gsap	Sy	-0.903558	4.34239e-05
Slc15a2	Sy	-1.85235	3.23295e-05
Acot2	Sy	-0.638107	0.0314427
Zfp944	Sy	-0.614966	0.0365533
Gm25544	Sy	-1.47309	4.03201e-05
Gm20064	Sy	-0.605441	0.00334185
Jam2	Sy	-1.5912	1.66042e-07
Arhgap5	Sy	-0.789968	0.000237306
Gstm1	Sy	-0.85304	0.000241983
Tlcd1	Sy	-2.03507	1.17824e-07
Bmpr1b	Sy	-1.95598	1.78778e-06
Nadk2	Sy	-1.3054	0.00012656
LOC102635912	Sy	-0.609463	0.00416304
Sparcl1	Sy	-0.845967	1.144e-05
Cd38	Sy	-1.62998	3.9761e-06
Cd33	Sy	-1.08184	3.78877e-05
Galnt1	Sy	-0.838565	4.21275e-05
Hist2h2aa1	Sy	-0.59523	0.000360416
Cyth4	Sy	-0.586201	0.00987513
Scg3	Sy	-0.775494	4.94465e-05
Rnft1	Sy	-0.720701	0.000155843
Efemp1	Sy	-1.12203	0.000148603
Tpmt	Sy	-0.692052	0.000326327
Dbi	Sy	-0.651737	0.00012164
Gm19522	Sy	-1.3108	2.06403e-05
Gm19521	Sy	-0.762764	0.0480091
Eya1	Sy	-0.656694	0.000117728
Bnip2	Sy	-0.666073	0.000314013
Fam213a	Sy	-1.29234	6.60522e-06
Mir692-1	Sy	-0.677912	0.000576246
5930403L14Rik	Sy	-1.17701	9.38744e-05
Eng	Sy	-0.609815	0.000331669
H2-M1	Sy	-0.606969	0.00214404
Zfp781	Sy	-1.1856	3.43417e-06
Casp8	Sy	-0.971183	0.000142689
Apbb1ip	Sy	-0.794668	0.00205048
Aspn	Sy	-0.665103	0.00757093
En2	Sy	-0.597051	0.00884025
Fxyd5	Sy	-0.734465	0.000652875
Sox9	Sy	-1.97922	7.5154e-07
Cables1	Sy	-0.592814	0.00395062
Acta2	Sy	-1.03406	1.08318e-05
Dhrs4	Sy	-0.891139	6.74979e-05
Dhrs3	Sy	-0.998565	0.000141355
Gna13	Sy	-1.35142	8.9691e-05
Gdpd2	Sy	-0.591991	0.000271974
Fcrls	Sy	-1.71393	1.08162e-07
Gm20235	Sy	-0.870348	0.000140989
Sox2	Sy	-1.40001	6.34588e-06
Sox1	Sy	-0.890957	9.06638e-05
Car13	Sy	-0.646766	0.00442456
Gfap	Sy	-1.84496	3.79819e-08
Hpgds	Sy	-1.00833	0.000109643
Ang	Sy	-1.05556	0.000335184
Itgb5	Sy	-1.45505	1.36498e-06
Itgb8	Sy	-1.24402	1.45709e-06
Hepacam	Sy	-0.903194	0.000316518
Lpcat3	Sy	-0.84265	8.2532e-05
Lrig1	Sy	-1.46139	4.31181e-06
Farp1	Sy	-0.634808	0.000437958
Cbs	Sy	-0.72913	0.000108373
B930095G15Rik	Sy	-0.829026	0.000134191
Gm24355	Sy	-1.38371	1.22176e-06
Gm24357	Sy	-0.972329	0.00012709
Notch1	Sy	-0.750351	0.000401215
Notch2	Sy	-1.12016	2.81753e-05
Mmd2	Sy	-1.68602	6.63918e-08
Cpq	Sy	-1.9683	7.48726e-06
Mboat2	Sy	-0.705125	7.91027e-05
Gm22574	Sy	-0.682094	0.0200422
Hist1h1c	Sy	-0.736475	0.02266
Ptma	Sy	-0.75162	5.59811e-05
Vcam1	Sy	-1.06838	3.92058e-05
Apln	Sy	-1.41891	4.5793e-05
Mir669n	Sy	-0.74953	0.00853594
Mir669o	Sy	-0.716264	0.00130331
E2f5	Sy	-0.703507	0.00221578
Csf1r	Sy	-2.41597	1.05071e-08
Katnbl1	Sy	-0.75242	4.26265e-05
Mir487b	Sy	-0.726677	0.00363054
Tril	Sy	-1.69387	8.4577e-07
Lhfp	Sy	-0.875196	0.000129617
Vcl	Sy	-0.868944	9.80203e-06
C030023E24Rik	Sy	-0.733922	0.00246172
5430403G16Rik	Sy	-0.602638	0.00099777
Gm10154	Sy	-0.607631	0.00103341
Man1c1	Sy	-0.81744	0.000459024
Cldn10	Sy	-1.44476	5.09514e-07
Fn1	Sy	-0.905341	4.41788e-05
Traf4	Sy	-0.6684	0.00756902
Pttg1ip	Sy	-0.679994	7.54466e-05
Mpeg1	Sy	-2.05368	3.32871e-06
Ginm1	Sy	-0.736079	0.000451861
Ceacam1	Sy	-0.766235	0.00140823
Gm25596	Sy	-1.28405	0.00118387
S100a1	Sy	-1.55315	3.05757e-07
Fgfrl1	Sy	-0.800228	7.08371e-05
Cd180	Sy	-0.922455	0.00234484
Gm24095	Sy	-0.956867	0.000461046
Papss2	Sy	-2.80998	5.60338e-08
Ost4	Sy	-0.759436	0.000143484
Parp12	Sy	-0.778065	0.000626793
Mir493	Sy	-0.784631	0.00524476
Mir495	Sy	-0.634296	0.0017578
AU020206	Sy	-0.593271	0.00607652
Gm5083	Sy	-0.760895	0.00018087
Gm5089	Sy	-0.835875	0.00104076
Cd63	Sy	-1.33529	6.72212e-06
Cd68	Sy	-1.17944	1.24116e-05
Asrgl1	Sy	-1.45033	4.20224e-07
Kank1	Sy	-0.825796	0.000587495
Atp1b2	Sy	-1.26848	2.10673e-06
Havcr2	Sy	-0.999417	0.000980305
Cyp2d22	Sy	-1.68824	1.41976e-06
Phkg1	Sy	-1.11166	1.52419e-05
Gm22403	Sy	-0.624021	0.010397
Lfng	Sy	-0.699309	0.00110142
Sat1	Sy	-1.24312	2.74944e-06
Heph	Sy	-0.586905	0.00471291
Ly6c2	Sy	-0.677727	0.00439615
Cx3cr1	Sy	-1.41106	2.05016e-05
Bmpr2	Sy	-0.692976	0.000269733
Mir1b	Sy	-0.955497	0.0003284
Ddah1	Sy	-1.06637	5.94311e-06
Slc25a18	Sy	-2.45945	4.35576e-09
2900052N01Rik	Sy	-1.56666	1.29655e-06
Mir300	Sy	-1.11368	0.00201486
Cdh5	Sy	-0.642141	0.000264721
Gm11084	Sy	-1.38264	0.000494343
Gm22303	Sy	-1.72744	4.65773e-06
Fam181b	Sy	-1.09362	1.44346e-05
Fgd6	Sy	-0.609594	0.000332487
Il18	Sy	-1.12048	0.00010734
Acsl3	Sy	-0.67526	0.00013021
Acsl6	Sy	-0.591659	0.00033924
Slc38a3	Sy	-1.97429	8.64637e-08
Cdh20	Sy	-0.615137	0.00116862
Dao	Sy	-1.77207	9.70283e-06
Gm24030	Sy	-0.883422	0.00034366
Myoc	Sy	-1.57672	6.68111e-06
Slc39a12	Sy	-2.58595	2.05246e-08
C530030P08Rik	Sy	-0.752001	0.00877255
Itgb2	Sy	-0.638918	0.000484231
Stk17b	Sy	-0.745169	0.000625302
Agt	Sy	-1.50873	2.75794e-06
Sash1	Sy	-0.870828	3.35468e-05
AI987944	Sy	-0.587463	0.00763965
Metrn	Sy	-1.23604	7.8797e-05
Glud1	Sy	-0.901951	4.76614e-05
Hexb	Sy	-1.96144	3.98832e-08
Cat	Sy	-0.70275	0.000599091
Cyp4v3	Sy	-1.29344	1.0095e-05
Emcn	Sy	-0.677226	9.31154e-05
Mtmr14	Sy	-0.618623	0.000729391
Mir384	Sy	-0.659845	0.00831928
Mir380	Sy	-0.9472	0.000502875
Gm3250	Sy	-0.588693	0.00383012
Atp6v0e	Sy	-0.982044	0.000142552
2610528A11Rik	Sy	-0.588239	0.00350377
Egfl6	Sy	-0.762398	9.79795e-05
Aldh1a1	Sy	-1.83768	3.41856e-06
Aldh1a2	Sy	-1.19242	1.87537e-05
Hist1h4k	Sy	-0.934127	0.000269618
Wls	Sy	-0.606347	0.00126674
Folh1	Sy	-0.659921	0.00280897
n-R5s8	Sy	-0.646761	0.00313889
Selplg	Sy	-2.16197	3.45305e-07
Epas1	Sy	-1.1357	3.97446e-06
Zfp521	Sy	-0.666365	0.00347045
Retsat	Sy	-0.612139	0.00276537
Cnn3	Sy	-0.978733	1.00334e-05
Pltp	Sy	-0.606143	0.000674512
Gm26408	Sy	-0.696475	0.029383
Gm15963	Sy	-0.813877	0.00390392
Abca1	Sy	-0.859692	2.29748e-05
Abca9	Sy	-1.45734	2.29526e-07
Prg4	Sy	-1.26316	9.33049e-05
Glul	Sy	-1.048	1.50754e-05
Mob1a	Sy	-0.745924	0.00092908
Ddr2	Sy	-0.913973	0.00725146
Ndp	Sy	-1.15397	1.45666e-06
Desi2	Sy	-0.729582	4.26429e-05
Mir654	Sy	-0.673293	0.00331336
Skap2	Sy	-0.674487	0.00067554
Mtss1l	Sy	-0.703951	0.000364313
C1qc	Sy	-1.37893	6.3814e-05
C1qb	Sy	-2.69836	3.5326e-07
C1qa	Sy	-0.831779	0.00293603
Slc12a4	Sy	-0.601229	0.00118637
Trav9d-3	Sy	-0.765469	0.000113066
Dio2	Sy	-2.10684	8.62514e-08
Cd151	Sy	-0.677405	9.98461e-05
Hist2h2be	Sy	-0.80798	0.000572139
Calcrl	Sy	-0.963656	0.000191102
Apobec1	Sy	-0.709948	0.00223642
Gstk1	Sy	-1.79956	1.65291e-06
Acss1	Sy	-1.4168	5.1492e-06
Nnat	Sy	-0.874674	0.000137684
Tjp1	Sy	-0.64795	0.000272638
Thrsp	Sy	-0.669449	0.00108645
Pfn1	Sy	-0.606016	0.00101549
Pfn4	Sy	-0.588026	0.00185585
Appl2	Sy	-0.900827	3.95335e-05
I830077J02Rik	Sy	-0.85371	0.000515708
Mir496a	Sy	-0.859335	0.00757998
Slc1a2	Sy	-1.86265	1.05831e-07
Plcb3	Sy	-0.613908	0.000267102
Mir543	Sy	-1.01752	6.5615e-06
P2ry12	Sy	-2.45523	4.85496e-08
P2ry13	Sy	-1.57222	2.46935e-05
Gpr17	Sy	-1.04668	0.000294291
Slc29a3	Sy	-0.649419	0.000528645
Creg1	Sy	-0.677645	0.000128903
Pros1	Sy	-0.863491	0.000886518
Lpar6	Sy	-0.757575	0.000221997
Lpar4	Sy	-0.796686	0.000674328
Ntn4	Sy	-0.65406	0.00183907
Slc1a3	Sy	-3.57495	1.40618e-10
Slc18b1	Sy	-0.753531	0.00010171
Cpne3	Sy	-0.758556	0.00159498
Tmem173	Sy	-0.660025	0.0112385
Eci1	Sy	-0.624326	0.000622931
Lix1	Sy	-0.828961	8.16255e-05
Wsb1	Sy	-0.660114	0.00295113
Paqr6	Sy	-0.912908	0.000470216
Adhfe1	Sy	-1.58042	4.79505e-06
Tm2d1	Sy	-0.730718	0.000412037
Rbm12b2	Sy	-0.927248	6.42682e-05
Cep85l	Sy	-0.658395	0.000230621
Gm19578	Sy	-0.657504	0.000160097
Maob	Sy	-0.868136	2.10029e-05
Ptplb	Sy	-0.898612	2.73637e-05
Gm22459	Sy	-0.925827	0.00528967
Gm22455	Sy	-1.27557	0.000179731
Gm2115	Sy	-0.628559	0.0217724
Paqr8	Sy	-1.18967	6.18479e-06
Clu	Sy	-1.10029	5.40104e-06
Lrp4	Sy	-1.1585	3.97809e-06
Itm2a	Sy	-0.618317	0.00334493
Fads1	Sy	-1.53283	1.62632e-07
Fads2	Sy	-1.83676	1.02516e-06
Eps8	Sy	-0.68823	0.000378832
Csgalnact2	Sy	-0.693862	0.00109241
Tlr3	Sy	-2.99866	6.53061e-08
Tlr7	Sy	-0.647385	0.00905955
Hist1h2bc	Sy	-1.18076	1.01095e-05
Hist1h2bl	Sy	-0.787597	0.000736243
A2m	Sy	-1.77633	1.33927e-06
Gm23608	Sy	-1.04902	0.00198609
Jag1	Sy	-0.700066	0.006368
Reep3	Sy	-0.691556	0.000148373
Pdgfc	Sy	-0.6723	0.000885636
Vtn	Sy	-0.749329	6.89703e-05
Stom	Sy	-0.689348	0.000409122
Nfe2l2	Sy	-0.740527	0.000367684
Gm6548	Sy	-0.941549	0.00244368
Gm26154	Sy	-0.754504	0.0143087
S100b	Sy	-0.832029	5.04009e-05
Gm11266	Sy	-0.727457	0.00189099
Them4	Sy	-0.595928	0.000522715
Ppap2b	Sy	-3.14238	5.76394e-09
Tmem176b	Sy	-1.24876	8.40275e-05
Zbed6	Sy	-0.676036	0.00221573
Adora2b	Sy	-0.669423	0.00196217
Gm25188	Sy	-0.5893	0.00691211
Etnppl	Sy	-2.47496	6.66508e-08
Crot	Sy	-1.0368	4.46398e-06
Grin2c	Sy	-0.979819	0.00120298
Mcur1	Sy	-0.824205	2.35905e-05
Cp	Sy	-0.877451	0.000701187
Dad1	Sy	-1.05526	6.00701e-05
Gm15735	Sy	-0.806978	0.00344008
Cd53	Sy	-1.75565	1.50282e-05
Gm25026	Sy	-0.606303	0.00449144
Sft2d2	Sy	-0.963273	0.000161546
Fcer1g	Sy	-1.01852	0.000499201
Ptpn22	Sy	-0.897413	0.000451305
Gm22940	Sy	-0.669799	0.00157172
Lgi4	Sy	-1.14962	5.47818e-06
Rpe65	Sy	-0.897471	0.00432838
Ywhaq	Sy	-0.749555	4.96465e-05
Zcchc24	Sy	-0.894252	5.41154e-05
Amot	Sy	-0.82056	0.000962791
Mir9-1	Sy	-0.82297	0.000313028
Tmem64	Sy	-0.636986	0.000955245
Ppp1r3c	Sy	-2.0209	1.04014e-06
Ppp1r35	Sy	-0.672911	0.00239179
2810055G20Rik	Sy	-0.725549	0.000648956
Gm17739	Sy	-0.738663	0.000509206
Gjb2	Sy	-0.612481	0.00135458
Gjb6	Sy	-1.85548	8.71967e-07
Ephx2	Sy	-0.82856	0.000226052
Pik3cg	Sy	-1.039	0.000264366
Zfp455	Sy	-0.856674	0.00160491
Bst2	Sy	-0.610992	0.000425957
Phka1	Sy	-0.95203	1.22853e-05
Styx	Sy	-0.663866	0.00186169
Olfml3	Sy	-0.707928	0.000137904
F3	Sy	-2.58369	2.99936e-07
Unc93b1	Sy	-0.992216	0.000144017
4632428N05Rik	Sy	-0.83673	0.000208595
Aldh6a1	Sy	-0.933949	0.00010186
Usp53	Sy	-0.760795	3.26224e-05
Mir181b-1	Sy	-1.08492	0.00157219
Zfp953	Sy	-0.746517	0.019577
Hrsp12	Sy	-1.49185	2.55108e-06
Lamb2	Sy	-0.802787	0.000185886
Tmem198b	Sy	-0.606117	0.000411339
Trem2	Sy	-0.837901	2.60231e-05
Gm26853	Sy	-0.626195	0.0130731
Ryk	Sy	-0.608764	0.000403125
Gm24564	Sy	-0.819541	0.0187655
Agpat5	Sy	-0.625464	0.000314657
Vim	Sy	-0.902946	3.77916e-05
Ocln	Sy	-0.634417	0.000548574
Aldh1l1	Sy	-1.42936	1.30993e-05
Kctd12	Sy	-0.973112	1.30813e-05
BC002059	Sy	-0.953083	0.000293969
Cpt1a	Sy	-0.907048	1.34206e-05
Cth	Sy	-0.759394	0.00126734
Slc4a4	Sy	-1.77924	3.60224e-08
Hist2h2ab	Sy	-1.01995	0.00080038
Prex2	Sy	-2.42561	1.53992e-08
Mir325	Sy	-0.952929	0.000521769
Tom1l1	Sy	-0.921321	5.95703e-05
Zic2	Sy	-0.626495	0.000281755
Inpp5d	Sy	-0.687876	6.61938e-05
Mir376b	Sy	-1.80156	3.70368e-05
Srgn	Sy	-0.909646	9.96922e-05
Gm11772	Sy	-0.666006	0.000841677
Tpd52l2	Sy	-0.614106	0.0129772
Gm7265	Sy	-0.592311	0.00511401
Cenpq	Sy	-0.605625	0.00127107
Idh2	Sy	-0.670512	0.000685044
Nhsl1	Sy	-0.833326	0.000280016
Kl	Sy	-0.641172	0.00363969
Alpl	Sy	-0.701307	0.000136227
Egfr	Sy	-1.19094	5.68732e-05
Pld4	Sy	-2.08793	3.05548e-07
Gm24401	Sy	-0.705878	0.0347414
Itih3	Sy	-2.06191	7.27449e-06
Scamp2	Sy	-0.674316	0.000172428
Gm23121	Sy	-0.922429	0.00565086
Chst2	Sy	-0.734505	0.00072334

## Sheet: GE.Sub_vs_Ctrl-downregulated-fo
GeneID (Regulation criterion: fold > 1.5 and rawp p-value < 0.05)	SystemCode	Sub_vs_Ctrl-downregulated-log_fold	Sub_vs_Ctrl-downregulated-p_value				Average expression	-1.0078
Mier1	Sy	-0.615023	0.00177912				Median expression	-0.825483
Arhgef26	Sy	-1.11396	5.62385e-05
Ptprz1	Sy	-2.30706	2.08076e-07				Average Fold Change	0.497305
Hdac8	Sy	-0.663049	0.000638629				Median Fold Change	0.564293
Lix1l	Sy	-0.82318	0.00464271
Acsf2	Sy	-0.998934	0.000292278
Kcnip3	Sy	-0.596671	0.00100978
Tpcn1	Sy	-0.686768	0.00307479
Mir3101	Sy	-0.833413	0.000116815
Ttyh1	Sy	-1.41403	7.5496e-07
Sod3	Sy	-0.585238	0.000609391
Id4	Sy	-0.79214	0.000458872
Id3	Sy	-0.588806	0.00663909
Efhd1	Sy	-0.645799	0.00153731
Dock8	Sy	-0.594386	0.00749716
Phxr4	Sy	-0.787344	0.015591
Pdk4	Sy	-0.661586	0.00286603
Gja1	Sy	-3.33176	2.96979e-09
Gpld1	Sy	-1.45824	3.80179e-06
Mir1957a	Sy	-1.09285	0.0019086
Plekho2	Sy	-0.704118	0.000602767
Ankrd49	Sy	-0.589334	0.00369044
Gm22334	Sy	-0.997832	0.00212358
Snap23	Sy	-0.651882	0.00842763
Phyhd1	Sy	-0.922851	4.30996e-05
LOC102639184	Sy	-0.599265	0.0390627
Tnfsf12Tnfsf13	Sy	-0.662999	0.000380578
Mir485	Sy	-0.96303	0.00193007
Mir1912	Sy	-0.710162	0.00598961
Stra13	Sy	-0.657306	0.0071754
B230325K18Rik	Sy	-1.0252	0.00258051
Hadh	Sy	-0.865701	0.000508959
Nwd1	Sy	-1.31628	1.02695e-05
Tmem47	Sy	-1.47891	1.42705e-06
Scrg1	Sy	-2.29113	7.63965e-08
Itih5	Sy	-1.09103	0.000184822
Sall1	Sy	-0.704758	0.0025308
Mmp14	Sy	-1.59781	1.60814e-05
Dmp1	Sy	-0.633281	0.00234804
Qk	Sy	-0.68485	0.000301266
Cml5	Sy	-0.62945	0.0157131
Cml3	Sy	-0.88444	0.00267823
Rpl21-ps7	Sy	-0.603281	0.0349002
Mir872	Sy	-0.637188	0.0116814
Nfia	Sy	-0.614508	0.000541777
Ednrb	Sy	-2.76538	2.03299e-08
As3mt	Sy	-0.67211	0.00138509
Gm3150	Sy	-1.04438	4.24328e-05
Ctsc	Sy	-0.641232	0.000731006
Rsl1	Sy	-1.24143	0.000388831
Rftn2	Sy	-1.09887	0.00013136
Aass	Sy	-0.866364	0.00184366
Gm17655	Sy	-0.64478	0.0143446
Gm23201	Sy	-0.624153	0.00377466
Mertk	Sy	-1.52926	4.23451e-07
Mir128-1	Sy	-1.71987	1.99242e-05
Tnc	Sy	-0.836868	0.00305809
Fxyd1	Sy	-0.822929	4.55577e-05
Fgfr3	Sy	-2.11677	1.50277e-07
Mirlet7f-1	Sy	-1.37659	0.000877769
Sepp1	Sy	-0.879423	7.79818e-05
Car5b	Sy	-0.84323	0.00125284
Pdp2	Sy	-0.797857	0.000971065
LOC102632739	Sy	-0.813748	0.00279772
Fmod	Sy	-1.30449	0.000162223
S1pr1	Sy	-2.91337	4.65762e-07
Hey2	Sy	-0.621006	0.0159228
Txnip	Sy	-0.620901	0.0014633
Tor1aip1	Sy	-0.704752	0.00197325
Mr1	Sy	-1.35808	7.37537e-05
Pla2g7	Sy	-2.42004	3.49497e-08
Mro	Sy	-0.748766	0.00667799
Hapln1	Sy	-0.661903	0.00860448
Dbpht2	Sy	-0.627229	0.00718673
Gm17364	Sy	-0.722112	0.0020879
Mfge8	Sy	-1.51548	7.59312e-07
Mt2	Sy	-2.69467	1.95036e-08
Mt3	Sy	-0.628926	0.00248553
Mt1	Sy	-1.69619	2.63442e-07
Mir15a	Sy	-0.985227	1.71857e-05
Mir154	Sy	-1.26364	0.000829353
Fabp7	Sy	-3.35316	3.48532e-08
Fabp5	Sy	-0.609046	0.0145281
Suclg2	Sy	-1.56682	9.30666e-07
Atp13a4	Sy	-1.19277	2.81184e-05
Pkd2	Sy	-0.648016	0.000753824
Sike1	Sy	-0.633024	0.00224946
LOC102642140	Sy	-0.864913	0.0093832
Slc8b1	Sy	-0.624988	0.00861032
Dleu2	Sy	-1.26496	1.47913e-05
Gm13910	Sy	-0.951653	0.000575891
Zfp874b	Sy	-0.629333	0.000902948
Gabrg1	Sy	-0.919372	5.47847e-05
Fam107a	Sy	-2.11281	1.64304e-07
Pygb	Sy	-0.623906	0.000775559
Pygm	Sy	-1.78606	3.4694e-07
Gramd3	Sy	-0.63159	0.00100501
Bgn	Sy	-1.35345	9.55198e-05
Fkbp9	Sy	-0.682743	0.000247368
LOC102637693	Sy	-0.614803	0.00265056
Ift27	Sy	-0.655463	0.00306506
B930003M22Rik	Sy	-0.719249	0.00358113
Gm10118	Sy	-0.712086	0.00124239
Zfp873	Sy	-0.929298	0.00340539
Vcan	Sy	-1.02276	3.37511e-05
Ptch1	Sy	-1.04598	1.07534e-05
Gm6712	Sy	-0.731747	0.00205147
Gm22882	Sy	-0.753578	0.0380485
Gm22228	Sy	-0.641251	0.0102221
Gli3	Sy	-0.58507	0.000525609
Cfh	Sy	-1.52903	1.82477e-05
Dapp1	Sy	-0.702181	0.000647166
Slc6a20a	Sy	-1.30318	1.8248e-05
Lair1	Sy	-0.860688	0.000273185
Rlbp1	Sy	-1.08822	1.78673e-05
Zfp937	Sy	-0.812527	0.0031475
Slco2b1	Sy	-0.625081	0.000664333
Me1	Sy	-0.606364	0.00205666
Sowahc	Sy	-0.60667	0.0125955
Chic2	Sy	-0.598909	0.00263858
Sparc	Sy	-1.92471	2.01805e-07
Hist2h2ac	Sy	-0.811345	0.00843154
2900092D14Rik	Sy	-0.943023	0.000353228
Eogt	Sy	-0.643219	0.000610506
Omd	Sy	-0.790433	0.0050469
Sfxn5	Sy	-1.41272	1.52101e-06
Lpin2	Sy	-0.844538	0.0227008
Rorb	Sy	-0.847645	9.39762e-05
Dnajc19-ps	Sy	-0.657938	0.00994157
Snord64	Sy	-0.810002	0.00399846
Slc14a1	Sy	-1.51759	4.19071e-05
Slc13a3	Sy	-1.20367	5.47206e-06
Slc13a4	Sy	-1.24039	0.000141023
Slc13a5	Sy	-0.984979	0.000143155
Tmtc3	Sy	-0.722423	0.000393501
Timm21	Sy	-0.594985	0.00309493
Psd2	Sy	-0.615673	0.00118839
Rhoq	Sy	-0.758849	7.51396e-05
Rhoj	Sy	-0.643391	0.00551647
Ly86	Sy	-2.58985	1.50188e-07
Tcf7l1	Sy	-0.732928	0.012811
Thap2	Sy	-0.589778	0.0370055
Ezr	Sy	-0.790745	0.00118625
Slc7a2	Sy	-1.56681	2.37987e-06
Pdgfd	Sy	-1.04702	0.000195894
Abhd3	Sy	-1.11935	1.31016e-05
Abhd4	Sy	-1.48744	8.93673e-07
Gm24588	Sy	-0.823952	0.0184793
Sdc4	Sy	-2.36679	4.13526e-07
Mir186	Sy	-1.45097	0.00431616
Fam20a	Sy	-0.684936	0.000153222
Gpc6	Sy	-0.742745	0.000369491
Gm5665	Sy	-0.628044	0.020048
Tst	Sy	-0.614527	0.00168052
Smox	Sy	-0.742136	0.000341028
H2-T22	Sy	-0.623265	0.0163958
Gm6665	Sy	-0.707539	0.0139424
Gpc5	Sy	-1.06855	7.88749e-06
Ifitm2	Sy	-0.716747	0.0074446
C030013D06Rik	Sy	-0.942209	0.00105481
Scd1	Sy	-1.06613	9.59817e-05
Dcn	Sy	-1.26547	1.47165e-05
Aqp4	Sy	-3.35751	1.05621e-09
Slc7a10	Sy	-1.46518	9.42843e-06
Slc7a11	Sy	-2.88024	1.16036e-07
Ascl1	Sy	-0.75283	0.000468419
Serpine2	Sy	-1.36157	6.31433e-06
Mpp6	Sy	-0.759052	0.000197622
2310022B05Rik	Sy	-1.56423	6.14478e-06
Trps1	Sy	-0.754207	0.00023013
Zscan29	Sy	-0.606061	0.00563753
Matn4	Sy	-0.629889	0.00966464
Mir344	Sy	-0.743027	0.00805251
Kcnj13	Sy	-0.649822	0.00203922
Kcnj10	Sy	-1.64644	1.29401e-06
Kcnj16	Sy	-2.10618	9.481e-07
9630013A20Rik	Sy	-0.62348	0.00167151
Cyp2j9	Sy	-1.98219	2.58203e-07
Slc2a12	Sy	-0.597097	0.0192399
Mir374b	Sy	-0.832604	0.0340239
2610507I01Rik	Sy	-0.679549	0.00075398
Fcgrt	Sy	-0.778385	0.000337293
Bcan	Sy	-1.782	3.22491e-07
Cyp4f15	Sy	-0.945197	0.00591142
Mfsd2a	Sy	-1.14159	6.9417e-05
Itpkb	Sy	-1.23008	1.42799e-06
Ephb4	Sy	-0.591687	0.0133687
Elovl2	Sy	-1.75525	2.35218e-07
Echs1	Sy	-0.601683	0.00122232
Scara3	Sy	-1.20876	7.46391e-06
Tdgf1	Sy	-0.598381	0.00952866
Ndrg2	Sy	-1.97785	1.03627e-07
Ptplad2	Sy	-0.708481	0.0144463
Slc27a1	Sy	-1.22615	1.27176e-05
Tprkb	Sy	-0.850904	0.000484743
Gm15776	Sy	-0.992053	4.1243e-05
Rnaset2a	Sy	-1.09294	6.8382e-06
2610203C20Rik	Sy	-0.605093	0.0312032
Bbox1	Sy	-1.34519	8.27988e-05
Lgr4	Sy	-0.767049	0.000177414
Igsf1	Sy	-0.875384	0.00121937
Gbp7	Sy	-0.958871	0.00406217
Atp1a2	Sy	-2.66353	1.41772e-08
Rfx4	Sy	-1.03163	0.0053154
Tmem100	Sy	-2.22678	1.01327e-07
Tcn2	Sy	-0.634861	0.0102298
Igf2	Sy	-0.593019	0.0029186
Apoe	Sy	-1.29206	3.23211e-06
Lpcat2	Sy	-0.692885	0.000328508
Fcgr2b	Sy	-0.768144	0.000976377
Ptgr2	Sy	-0.712824	0.0017142
Mir421	Sy	-1.02809	0.00679483
Sgms2	Sy	-0.699392	0.00073769
Smo	Sy	-0.808838	0.00302598
Mir344-2	Sy	-0.840686	0.000731455
Lpp	Sy	-0.64765	0.0105981
Vamp3	Sy	-0.765657	0.000620047
Gm23181	Sy	-0.984031	0.035601
Gpr56	Sy	-1.07992	4.20967e-05
Gm2a	Sy	-1.22589	3.28446e-06
Epb4.1l2	Sy	-0.598445	0.0040803
Nrarp	Sy	-0.64137	0.00235188
Vmac	Sy	-0.621103	0.00140006
Plod2	Sy	-0.866075	0.0030318
Entpd1	Sy	-0.76484	0.000144921
Prdx6	Sy	-0.644696	0.00147046
Nupr1	Sy	-0.6954	0.000677221
Prodh	Sy	-0.719733	0.000428102
Hpgd	Sy	-1.36176	9.76277e-06
Gm20083	Sy	-0.710863	0.00261128
Mrpl32	Sy	-0.711937	0.0386798
Gm24575	Sy	-0.817501	0.00789146
Ecm2	Sy	-0.909213	0.000100646
Gm25374	Sy	-0.618235	0.0196576
Dbx2	Sy	-1.21839	0.000337319
Mir99a	Sy	-0.70349	0.0266977
Lxn	Sy	-1.13154	5.59649e-06
Sumo2	Sy	-0.909208	0.031498
Olfr617	Sy	-0.653021	0.0173254
Gldc	Sy	-1.42037	2.59664e-06
Npl	Sy	-0.822275	0.000380946
Col1a2	Sy	-0.643462	0.00149412
Elf1	Sy	-0.845907	6.46729e-05
Gm17066	Sy	-0.866325	0.0160375
Pmch	Sy	-1.52548	0.000124906
n-R5s77	Sy	-0.668978	0.0440293
Agmo	Sy	-1.2236	1.23815e-05
Mir337	Sy	-0.838494	0.0107935
Fam180a	Sy	-0.608788	0.0351567
Tnfrsf19	Sy	-0.6189	0.00714974
Slc35e2	Sy	-0.588133	0.000650984
Myo6	Sy	-0.857045	0.000609071
Zc3hav1	Sy	-0.689303	0.000326216
Acaa2	Sy	-0.770837	0.00233503
Cmtm6	Sy	-0.915528	4.82778e-05
Cmtm5	Sy	-0.835521	8.47586e-05
Tgfbr1	Sy	-0.789074	0.000701938
Ctsh	Sy	-0.650159	0.0067165
Ctso	Sy	-0.9672	0.000347044
Ctss	Sy	-2.84713	5.38542e-08
Chpt1	Sy	-1.36179	4.90907e-06
Mir1839	Sy	-0.706955	0.0208343
Gm23455	Sy	-1.38501	0.000727635
Akr1c18	Sy	-0.932197	0.000603601
Gm25148	Sy	-0.608369	0.0110451
Hoxa5	Sy	-0.918466	0.000343891
Sh3pxd2b	Sy	-0.611445	0.00786892
Bin2	Sy	-0.949428	0.0115043
Ranbp3l	Sy	-2.37505	1.06408e-06
Gm24379	Sy	-0.725856	0.0400532
Fermt2	Sy	-0.721356	0.000290322
Mlc1	Sy	-2.4288	4.09418e-08
Fam96a	Sy	-0.811236	0.000125762
Bcar3	Sy	-0.591668	0.00152308
B2m	Sy	-0.903639	2.48549e-05
Gm24608	Sy	-0.968763	0.0128406
mt-Tn	Sy	-1.58514	0.00236183
Cst3	Sy	-1.61681	6.79624e-07
Gm3764	Sy	-0.608665	0.0103967
Mybpc1	Sy	-1.06765	8.17257e-05
Sptssa	Sy	-0.734163	0.0324149
Gm25406	Sy	-0.630385	0.00454719
LOC102642160	Sy	-0.997303	0.0439201
Gm24103	Sy	-0.612788	0.0258718
Ssfa2	Sy	-0.696669	0.0013905
Itpr2	Sy	-0.687812	0.000186868
Gatc	Sy	-0.622495	0.00201715
Acsbg1	Sy	-2.23133	5.58222e-08
Plce1	Sy	-0.990454	3.02231e-05
Ntsr2	Sy	-2.67868	1.81096e-08
Tmem229a	Sy	-0.846984	0.00122454
Gm22200	Sy	-0.697501	0.00904285
Cxcl14	Sy	-1.01881	6.0346e-05
Cnpy1	Sy	-0.732556	0.0131185
Tspan12	Sy	-0.76119	0.000325063
Slc22a4	Sy	-1.00512	0.000622036
Slc22a6	Sy	-0.941459	0.00161694
Slc22a8	Sy	-0.920436	5.69496e-05
Zfp229	Sy	-0.658738	0.00348701
Snai2	Sy	-0.679151	0.00115426
Akr1b10	Sy	-0.799381	0.000630022
Prelp	Sy	-0.693697	0.0137566
Slc6a11	Sy	-3.05988	1.97059e-08
Ttpa	Sy	-1.02317	0.00030687
Ighd6-1	Sy	-1.0718	0.00714269
Laptm5	Sy	-0.878327	0.000180166
Bmpr1a	Sy	-0.701203	0.00038719
1700084C01Rik	Sy	-1.39875	0.000274988
Islr	Sy	-1.07522	1.40168e-05
Slco1c1	Sy	-0.789794	0.00048887
Thbs2	Sy	-0.738287	0.00178188
Nqo2	Sy	-0.809937	0.000424403
Gca	Sy	-0.66605	0.0012784
Mid1ip1	Sy	-0.699257	0.0010795
Axl	Sy	-1.39513	3.88497e-06
Stk32a	Sy	-0.657364	0.00914201
Mtmr10	Sy	-0.694614	0.00156064
Chil1	Sy	-0.913579	0.000509455
Hsd11b1	Sy	-1.07813	8.63627e-05
Tmem179b	Sy	-0.880512	0.000218693
Klhl5	Sy	-0.675938	0.000270079
Emp2	Sy	-1.59581	7.87423e-05
Gm24916	Sy	-0.779541	0.00138422
Gm24915	Sy	-0.888802	0.000719902
Zfp36l1	Sy	-1.12657	2.67652e-05
Zfp36l2	Sy	-1.13017	0.00125236
AW047730	Sy	-0.940268	0.000635251
Ednra	Sy	-1.24058	2.35138e-05
Pdgfra	Sy	-2.66777	2.1758e-06
Tmem223	Sy	-0.599798	0.00110896
Cyp1b1	Sy	-0.656083	0.00081528
Gm266	Sy	-0.786702	0.0244991
Cyp4f14	Sy	-0.852232	0.000496603
Ogn	Sy	-2.41411	2.90223e-08
Eif2ak2	Sy	-0.621737	0.00562554
Cspg5	Sy	-0.665736	0.000228054
Gm23213	Sy	-0.884774	0.0229769
Gpam	Sy	-1.40578	5.30647e-06
Ptgds	Sy	-1.70325	1.56622e-06
Anxa3	Sy	-0.634644	0.000693832
Snapc3	Sy	-0.66227	0.00473944
Rbp1	Sy	-1.14007	7.00194e-05
Gm9938	Sy	-0.733193	0.00130279
Plxnb1	Sy	-1.23261	6.09508e-06
Lrrc9	Sy	-0.61667	0.00297671
Lrrc2	Sy	-0.821724	0.00109989
Zfp654	Sy	-0.59398	0.0137403
Nkain4	Sy	-1.02973	4.89956e-05
Fjx1	Sy	-0.860815	0.000175629
Ak3	Sy	-0.694812	0.000251595
Zxdb	Sy	-0.704962	0.0167439
Zxda	Sy	-0.929099	0.00523382
Gm23406	Sy	-1.26493	0.023946
Mcc	Sy	-0.614649	0.000857852
Emx2	Sy	-0.661487	0.00802524
Adam17	Sy	-0.657076	0.0118528
Pnpla7	Sy	-0.607901	0.00318909
Olig2	Sy	-0.98741	0.000679051
Olig1	Sy	-1.12339	7.7965e-06
E030003E18Rik	Sy	-2.41752	2.03765e-07
Parvb	Sy	-0.633477	0.00619332
Htra1	Sy	-1.06819	8.23275e-05
Ddx5	Sy	-0.604455	0.0174675
Serping1	Sy	-1.23948	1.42711e-05
Vkorc1	Sy	-0.899302	0.000133276
Gm10561	Sy	-1.24291	2.54306e-05
Gm14719	Sy	-0.818429	0.00012254
Msn	Sy	-0.764391	0.00278537
Zfp759	Sy	-0.694925	0.0221044
Gpr37l1	Sy	-2.5842	7.90512e-08
AI464131	Sy	-1.32097	1.66715e-06
Cped1	Sy	-0.780232	0.00848702
Bloc1s1	Sy	-0.585889	0.00201436
Sema3d	Sy	-0.653601	0.000384513
1810037I17Rik	Sy	-0.61407	0.00236761
Acadl	Sy	-0.940373	2.2179e-05
Acadm	Sy	-0.795225	8.50121e-05
Gdf10	Sy	-1.4547	8.70311e-06
Frmpd1	Sy	-0.630146	0.00139751
LOC102635674	Sy	-0.681968	0.000720969
9430037G07Rik	Sy	-0.720336	0.00595674
Cd81	Sy	-0.830626	0.000106078
Cd84	Sy	-0.664834	0.00645931
Bmp7	Sy	-0.644196	0.000270808
Bmp6	Sy	-0.959291	0.00010415
C130030K03Rik	Sy	-0.634014	0.00740152
Aldoc	Sy	-1.47083	3.94828e-06
Tpp1	Sy	-0.639931	0.00141993
Sugct	Sy	-0.98859	5.65235e-05
Itgam	Sy	-1.4322	1.48648e-05
Itga6	Sy	-0.858849	0.000607436
Zfp868	Sy	-0.590857	0.00819813
Baalc	Sy	-0.72241	0.000512005
Ncan	Sy	-0.706142	0.000761728
Angpt1	Sy	-0.795561	0.000455735
Gm25780	Sy	-1.18181	0.0172003
Zfp273	Sy	-0.986664	0.0317308
Rras	Sy	-0.71536	0.00183263
Pdlim5	Sy	-1.08753	0.000131358
Pnrc2	Sy	-0.991573	0.000132233
Colec12	Sy	-1.39121	1.16792e-06
Chrdl1	Sy	-1.20249	4.76553e-05
Lin52	Sy	-0.62124	0.000539552
Lcat	Sy	-2.05253	1.21629e-07
Dram2	Sy	-0.630282	0.000729125
Gm6055	Sy	-0.673023	0.0290633
LOC102633673	Sy	-0.607903	0.00341294
Necap2	Sy	-0.826026	0.000180209
Pon3	Sy	-0.698989	0.00145189
Pon2	Sy	-1.57184	4.19525e-07
Ugp2	Sy	-0.799486	6.84306e-05
Mir568	Sy	-1.13455	1.14687e-05
Slc41a1	Sy	-0.948409	7.01708e-05
Timp4	Sy	-2.71768	8.26117e-08
Timp3	Sy	-1.40675	1.16551e-06
Gpr34	Sy	-0.962408	0.0001091
Ly96	Sy	-0.894598	0.000844162
Siglech	Sy	-1.58456	1.95927e-05
Gsap	Sy	-1.04676	5.79144e-05
Slc15a2	Sy	-2.15236	3.22025e-06
Acot2	Sy	-0.655834	0.0161983
Zfp942	Sy	-0.698126	0.0283231
Zfp944	Sy	-0.836016	0.0116873
Gm25544	Sy	-1.2474	0.00372036
Zhx2	Sy	-0.595493	0.00200132
Ighv1-73	Sy	-0.753581	0.0281121
Jam2	Sy	-1.42048	1.57447e-06
Arhgap5	Sy	-0.793251	0.000129436
Gstm1	Sy	-0.719898	0.000217023
Tlcd1	Sy	-2.07974	8.65996e-07
Bmpr1b	Sy	-1.87028	5.80056e-06
Nadk2	Sy	-1.02205	2.18916e-05
LOC102635912	Sy	-0.608904	0.0101109
Sparcl1	Sy	-0.764805	7.59781e-05
Cd38	Sy	-1.4522	1.33547e-05
Cd33	Sy	-0.768423	0.000284835
Slc6a1	Sy	-0.607086	0.000457239
Galnt1	Sy	-0.8036	8.46463e-05
Mir3061	Sy	-0.805287	0.000662887
Cyth4	Sy	-0.670431	0.0209376
2020-09-02	Sy	-0.645536	0.00192972
Scg3	Sy	-0.787155	6.04664e-05
Hus1	Sy	-0.681554	0.00371615
Vwa5a	Sy	-0.951933	0.000599995
Efemp1	Sy	-1.01272	0.000141236
Tpmt	Sy	-0.878509	9.12146e-05
Dbi	Sy	-0.886321	0.000125992
Dbp	Sy	-0.634567	0.0127229
Gm19522	Sy	-1.37539	7.56994e-05
Eya1	Sy	-0.704318	0.00301503
Bnip2	Sy	-0.648132	0.000373259
Npas3	Sy	-0.694594	0.0127136
Fam213a	Sy	-1.28783	2.59797e-05
5930403L14Rik	Sy	-0.960019	0.00030066
Zfp781	Sy	-1.39172	0.000301273
Casp8	Sy	-0.817496	0.000788402
Apbb1ip	Sy	-0.657135	0.00813096
Aspn	Sy	-0.627098	0.00211629
Sox9	Sy	-1.78087	3.82794e-06
Cables1	Sy	-0.672684	0.0109755
Acta2	Sy	-0.714644	0.00263227
Socs4	Sy	-0.600535	0.00114588
Dhrs4	Sy	-0.852998	0.00026012
Dhrs3	Sy	-0.692602	0.00142016
Gna13	Sy	-1.2141	2.18413e-05
Fcrls	Sy	-1.71573	8.2976e-06
Gm20235	Sy	-0.587466	0.00315214
Sox2	Sy	-1.85295	4.12305e-05
Sox1	Sy	-0.739213	0.000129673
Gfap	Sy	-1.79933	1.19017e-07
Sned1	Sy	-0.655332	0.00468887
Lap3	Sy	-0.952385	0.000342459
Hpgds	Sy	-1.03127	9.24561e-05
Ang	Sy	-0.812767	0.000523836
Gm23475	Sy	-0.695226	0.0242431
Itgb5	Sy	-1.26862	1.43919e-06
Itgb8	Sy	-1.12798	4.84283e-06
Hepacam	Sy	-0.990415	0.000331321
Lpcat3	Sy	-0.84936	6.48135e-05
Lrig1	Sy	-1.53526	3.91621e-06
Farp1	Sy	-0.622908	0.00036091
Cbs	Sy	-0.742811	0.00119391
B930095G15Rik	Sy	-0.765601	0.000406342
Gm24355	Sy	-1.23895	0.00420367
Gm24357	Sy	-0.984331	0.000103095
Zfp708	Sy	-1.12069	0.000799022
Notch1	Sy	-0.644917	0.00052416
Notch2	Sy	-1.13258	1.00896e-05
Mmd2	Sy	-1.55863	3.41363e-07
Gm20515	Sy	-0.637315	0.00142333
Cpq	Sy	-1.81951	2.62515e-05
Mboat2	Sy	-0.612611	0.000523868
Gm22571	Sy	-0.637479	0.00633748
Gm22574	Sy	-0.859449	0.000795481
Tmem170	Sy	-0.66305	0.00153118
Slc26a7	Sy	-0.590062	0.0100361
Hist1h1c	Sy	-0.869572	0.0079533
Vcam1	Sy	-0.697655	0.000777017
St3gal4	Sy	-0.621254	0.000621135
Gm8615	Sy	-0.756439	0.00168321
Apln	Sy	-1.1994	1.72904e-05
E2f5	Sy	-0.59908	0.000962744
Csf1r	Sy	-2.21107	5.86872e-07
Katnbl1	Sy	-0.755806	0.000252795
Mir487b	Sy	-0.754425	0.0123948
Tril	Sy	-1.63942	4.97359e-05
Lhfp	Sy	-0.687931	0.00727923
Mir138-2	Sy	-0.688432	0.0417707
Vcl	Sy	-0.945043	3.2125e-05
Gm24876	Sy	-0.728113	0.00703795
5430403G16Rik	Sy	-0.96203	0.00358705
Man1c1	Sy	-0.724082	0.00191869
Atp6v0a2	Sy	-0.674314	0.000772884
Gm25966	Sy	-0.598117	0.0171082
Cldn10	Sy	-1.41863	0.000119173
Fn1	Sy	-0.622166	0.00262571
Pttg1ip	Sy	-0.795462	5.30298e-05
Mpeg1	Sy	-2.05272	1.16939e-06
Ginm1	Sy	-0.647594	0.00377206
Ceacam1	Sy	-0.692654	0.00144097
Gm25596	Sy	-1.83842	0.000824011
S100a1	Sy	-1.64356	2.95148e-07
Fgfrl1	Sy	-0.671108	0.00146001
Cd180	Sy	-0.89901	0.00352731
n-R5s26	Sy	-1.03486	0.000392179
Gm24095	Sy	-0.605674	0.0409003
Gm24544	Sy	-1.0207	0.0283158
Papss2	Sy	-2.82424	1.86544e-07
Ost4	Sy	-0.656104	0.00160687
Parp12	Sy	-0.595869	0.00204214
Mir493	Sy	-0.767353	0.0431512
AU020206	Sy	-0.693255	0.0123474
Gm5089	Sy	-0.704884	0.00291857
Cd63	Sy	-1.1848	1.68174e-05
Cd68	Sy	-0.890239	9.61716e-05
Asrgl1	Sy	-1.1751	8.00229e-06
Kank1	Sy	-0.802654	0.000958137
Igkj1	Sy	-0.844428	0.0255397
Atp1b2	Sy	-0.993871	4.58509e-05
Havcr2	Sy	-0.819779	0.00351725
Cyp2d22	Sy	-1.87886	2.60859e-06
Phkg1	Sy	-0.89905	0.000526531
Lfng	Sy	-0.799454	0.00135117
Sat1	Sy	-1.41368	4.73304e-06
Cx3cr1	Sy	-1.09629	0.000105542
Mir1b	Sy	-0.86804	0.00286612
Ddah1	Sy	-1.09809	3.78633e-05
Slc25a18	Sy	-2.31288	1.27885e-08
2900052N01Rik	Sy	-1.26542	4.3755e-06
Mir300	Sy	-0.98927	0.00570564
Gm11084	Sy	-2.57182	0.000345645
Gm22303	Sy	-2.0282	0.000102705
Fam181b	Sy	-1.03508	2.05529e-05
Il18	Sy	-1.14132	0.000928109
Acsl3	Sy	-0.828226	6.17092e-05
Acsl6	Sy	-0.625124	0.000474319
Gm10933	Sy	-0.651419	0.0230285
Slc38a3	Sy	-1.82252	1.10735e-06
Aebp1	Sy	-0.585249	0.00354172
Hacl1	Sy	-0.762029	0.000584855
Dao	Sy	-1.61065	1.95256e-05
Gm23474	Sy	-0.945207	0.00518533
Rpl21-ps12	Sy	-0.857891	0.000492592
Myoc	Sy	-2.12554	3.05022e-06
Slc39a12	Sy	-2.57878	5.69645e-08
C530030P08Rik	Sy	-0.831096	0.00914483
Itgb2	Sy	-0.62171	0.0270757
Agt	Sy	-1.26879	2.78698e-05
Ctdsp1	Sy	-0.770559	0.000941196
Sash1	Sy	-0.872686	2.39467e-05
AI987944	Sy	-0.910211	0.000594835
A330048O09Rik	Sy	-0.637037	0.0120151
Ifngr1	Sy	-0.658144	0.00294566
Metrn	Sy	-1.06805	7.97294e-05
Glud1	Sy	-0.913187	7.82257e-05
Hexb	Sy	-1.97659	1.08734e-07
Cat	Sy	-0.848242	0.000673285
Cyp4v3	Sy	-1.08395	0.000449779
Npc2	Sy	-0.634653	0.00176406
Mir384	Sy	-0.921623	0.0142765
Mir380	Sy	-0.907031	0.000787727
Atp6v0e	Sy	-0.803353	0.00215292
Gm5945	Sy	-0.701251	0.00264983
Gm23654	Sy	-0.596679	0.0299466
Egfl6	Sy	-1.00211	1.43442e-05
Aldh1a1	Sy	-1.81984	7.23955e-05
Aldh1a2	Sy	-1.13119	4.57543e-05
Hist1h4k	Sy	-0.710199	0.00428065
Wls	Sy	-0.666405	0.00167532
Folh1	Sy	-0.915731	0.000146157
Selplg	Sy	-2.01298	1.06001e-05
Epas1	Sy	-1.27746	1.55999e-06
Cnn3	Sy	-1.08832	6.71949e-06
Gm25993	Sy	-0.771544	0.00857322
Gm15963	Sy	-0.614144	0.0125017
Abca1	Sy	-0.83088	7.41161e-05
Abca9	Sy	-1.12696	4.82737e-05
Prg4	Sy	-1.26381	0.000175865
Glul	Sy	-1.05362	1.21909e-05
Zfp119a	Sy	-1.00642	0.0195799
Gm9104	Sy	-0.712568	0.0230485
Ddr2	Sy	-0.736289	0.0208936
Ndp	Sy	-1.04728	6.53602e-05
Mlh3	Sy	-0.629707	0.00409665
Mtss1l	Sy	-0.602131	0.00146143
C1qc	Sy	-1.10342	0.000154434
C1qb	Sy	-2.43456	8.7586e-07
C1qa	Sy	-0.613391	0.00901714
Slc12a4	Sy	-0.731813	0.0130404
Dio2	Sy	-2.04955	2.1314e-06
Cd151	Sy	-0.654704	0.000630504
Hist2h2be	Sy	-1.19183	1.25909e-05
Calcrl	Sy	-1.06329	1.49582e-05
Gstk1	Sy	-1.78861	9.85494e-06
Acss1	Sy	-1.62022	2.64678e-06
Nnat	Sy	-0.729904	0.00100174
S100a13	Sy	-0.722065	0.00071575
Tjp2	Sy	-0.760324	0.000920608
Tjp1	Sy	-0.671772	0.000408888
Zbtb41	Sy	-0.591807	0.00455397
Thrsp	Sy	-0.697527	0.00147935
Appl2	Sy	-0.803711	0.000426328
Slc1a2	Sy	-1.65971	7.86586e-07
Plcb3	Sy	-0.676402	0.00210259
C130071C03Rik	Sy	-0.589982	0.00927957
Zfp397	Sy	-0.594625	0.00263825
Mir543	Sy	-0.759032	0.000865184
P2ry12	Sy	-2.21674	2.26467e-07
P2ry13	Sy	-1.33975	0.000254413
Gpr17	Sy	-0.979634	0.00115989
Gm23722	Sy	-0.835755	0.0200615
Slc29a3	Sy	-0.751211	0.000890805
Pros1	Sy	-0.629609	0.00142241
Rcbtb2	Sy	-0.733549	0.00439477
Lpar6	Sy	-0.655945	0.00116351
Lpar4	Sy	-0.693069	0.00273551
Slc1a3	Sy	-2.9872	4.60787e-09
Slc18b1	Sy	-0.815293	0.00035373
4931406C07Rik	Sy	-0.657635	0.0164964
Cpne3	Sy	-0.956321	0.000409217
Tmem173	Sy	-0.801925	0.00552189
Eci1	Sy	-0.734011	0.000265827
Lix1	Sy	-0.585074	0.00270865
Wsb1	Sy	-0.639573	0.0422866
Paqr6	Sy	-0.815877	0.00130202
Adhfe1	Sy	-1.32465	5.94273e-05
Bet1	Sy	-0.884006	0.00154602
Tm2d1	Sy	-0.708388	0.00472349
Rbm12b2	Sy	-0.783686	0.00942729
Cep85l	Sy	-0.604089	0.00039644
Adk	Sy	-0.637221	0.000428655
Maob	Sy	-1.08505	9.56258e-06
Ptplb	Sy	-0.881075	6.3212e-05
Gm22455	Sy	-1.21458	3.34483e-05
D3Ertd751e	Sy	-0.595815	0.00472234
Gm2115	Sy	-0.637359	0.0197334
Paqr8	Sy	-0.996063	2.25426e-05
Clu	Sy	-1.0537	2.00535e-05
Lrp4	Sy	-0.944272	1.41152e-05
Itm2a	Sy	-0.614143	0.00107082
Fads1	Sy	-1.37771	1.55141e-06
Fads2	Sy	-1.92283	9.28074e-07
Eps8	Sy	-0.696059	0.00436579
Zfp97	Sy	-0.994621	0.00606773
Csgalnact2	Sy	-0.763397	0.0016078
Tlr3	Sy	-2.59847	6.73578e-07
Tlr7	Sy	-0.722675	0.00564621
Hist1h2bg	Sy	-0.951013	0.000980771
Hist1h2bc	Sy	-1.284	0.000119423
Hist1h2bl	Sy	-0.669364	0.00215443
A2m	Sy	-1.37942	1.82029e-05
Jag1	Sy	-0.619739	0.00144079
Reep3	Sy	-0.598932	0.00207609
Stom	Sy	-0.649249	0.000479486
Nfe2l2	Sy	-0.864604	0.000290578
Gm6548	Sy	-0.959149	0.00288501
Gm20257	Sy	-0.758713	0.00145212
S100b	Sy	-1.01212	1.70135e-05
Aldh2	Sy	-0.601972	0.000498584
Them4	Sy	-0.694204	0.00193971
Ppap2b	Sy	-3.0183	2.24677e-09
Lama2	Sy	-0.769388	0.00095852
Tmem176b	Sy	-1.3958	0.000165006
Adora2b	Sy	-0.906345	0.000696334
Gm25183	Sy	-0.661371	0.0334922
Etnppl	Sy	-2.39037	2.62467e-08
Crot	Sy	-1.05069	2.03873e-05
Grin2c	Sy	-0.620983	0.00646596
Csrp1	Sy	-0.5964	0.0114168
Mcur1	Sy	-0.916835	0.00012498
Cp	Sy	-0.674721	0.000614939
Cd9	Sy	-0.635268	0.00110137
Dad1	Sy	-0.859038	0.000162174
Neat1	Sy	-0.827591	0.00015979
Gm15735	Sy	-0.58864	0.022162
Cd53	Sy	-1.68034	1.02356e-05
Sft2d2	Sy	-1.07634	1.06824e-05
Fcer1g	Sy	-0.912111	0.00077442
Ptpn22	Sy	-0.594774	0.0164567
Gm22940	Sy	-0.753424	0.00193331
Lgi4	Sy	-0.907044	0.000248256
Rpe65	Sy	-0.889172	0.00445434
Zcchc24	Sy	-0.959411	1.50309e-05
Dnajb9	Sy	-0.652409	0.00216462
Amot	Sy	-0.842394	0.00020903
Mir9-2	Sy	-0.702591	0.00163718
Ppp1r3c	Sy	-2.08515	3.53711e-07
Ppp1r3b	Sy	-0.618898	0.00818698
2810055G20Rik	Sy	-1.05589	0.000509832
Gjb6	Sy	-1.98159	1.43033e-05
Ephx2	Sy	-0.891359	0.000190922
Pik3cg	Sy	-1.05959	4.726e-05
Fam63b	Sy	-0.601842	0.00260519
Zfp455	Sy	-0.687966	0.00189315
Phka1	Sy	-0.802301	0.000285275
Styx	Sy	-0.685248	0.0226045
Il6st	Sy	-0.677439	0.00103684
Olfml3	Sy	-0.681644	0.00157619
F3	Sy	-2.90766	1.16512e-07
Unc93b1	Sy	-0.770457	0.00498637
4632428N05Rik	Sy	-0.658648	0.00654512
Aldh6a1	Sy	-1.20341	1.57164e-05
Usp53	Sy	-0.874203	3.93817e-05
Mir181b-1	Sy	-0.628387	0.0475494
Zfp953	Sy	-0.814794	0.00550627
Gm19938	Sy	-0.606598	0.011603
Hrsp12	Sy	-1.25219	4.69055e-06
Lamb2	Sy	-0.800357	0.000253862
Tmem198b	Sy	-0.671749	0.00157115
Trem2	Sy	-0.887052	0.0003786
Gm26853	Sy	-0.990952	0.00294578
Pde3b	Sy	-0.661792	0.00294218
Agpat5	Sy	-0.653382	0.00034447
Vim	Sy	-0.834907	0.000153266
Gm3608	Sy	-0.822158	0.00443231
Lyn	Sy	-0.706491	0.000776564
Aldh1l1	Sy	-1.26071	1.77024e-05
Rdh5	Sy	-0.632709	0.0184313
Kctd12	Sy	-0.876756	8.64176e-05
Cpt1a	Sy	-1.03343	6.62222e-06
Agl	Sy	-0.588004	0.00241158
Cth	Sy	-0.816635	0.00250804
Slc4a4	Sy	-1.55257	3.91094e-07
Hist2h2ab	Sy	-0.691006	0.00530603
Trib2	Sy	-0.728258	0.00090414
Prex2	Sy	-2.39596	3.93297e-06
Hist1h2ab	Sy	-1.18186	0.00697955
Mir325	Sy	-0.864172	0.00221615
Tom1l1	Sy	-1.00821	0.000738417
A130040M12Rik	Sy	-0.839434	0.00268144
Inpp5d	Sy	-0.897631	9.0654e-05
Mir376b	Sy	-1.35542	0.00946698
Srgn	Sy	-0.827276	3.39366e-05
Idh2	Sy	-0.824941	0.00288691
Idh1	Sy	-0.638074	0.00248765
Gm22716	Sy	-0.642749	0.00280928
Cdh19	Sy	-1.21981	0.00404786
Alpl	Sy	-0.697584	0.000212447
Egfr	Sy	-0.758837	0.000107025
Pld4	Sy	-1.89301	1.2066e-07
Gm24401	Sy	-0.83033	0.0199091
Itih3	Sy	-1.77374	3.09773e-06
Igsf11	Sy	-0.720617	0.000943394
6330407A03Rik	Sy	-0.616352	0.0071007
Fam198a	Sy	-0.61671	0.00925264
Chst2	Sy	-0.797647	0.00123698

## Sheet: GE.Bur_vs_Ctrl-downregulated-fo
GeneID (Regulation criterion: fold > 1.5 and rawp p-value < 0.05)	SystemCode	Bur_vs_Ctrl-downregulated-log_fold	Bur_vs_Ctrl-downregulated-p_value				Average expression	-1.00265
Arhgef26	Sy	-1.3602	8.66972e-06				Median expression	-0.824583
Ptprz1	Sy	-2.25067	9.18964e-08
Lix1l	Sy	-0.909767	0.00318795				Average Fold Change	0.499084
Acsf2	Sy	-1.0563	7.58251e-06				Median Fold Change	0.564645
Tpcn1	Sy	-0.889858	1.9861e-05
Mir3101	Sy	-0.66278	0.00102586
Ttyh1	Sy	-1.46588	3.16811e-07
Id4	Sy	-0.629651	0.00413423
Id2	Sy	-0.721636	0.000408917
Efhd1	Sy	-0.82493	0.000262365
Phxr4	Sy	-0.865118	0.000775258
Gm26289	Sy	-0.877391	0.0111117
Gm16076	Sy	-0.599088	0.0136096
Gja1	Sy	-3.45939	3.48343e-09
Gm25224	Sy	-0.633404	0.00529676
Plcd4	Sy	-0.599116	0.0108922
Gpld1	Sy	-1.58889	1.37424e-06
Mir1957a	Sy	-1.00844	0.00196318
Gm26226	Sy	-0.891019	0.00143919
LOC102640679	Sy	-0.694717	0.00624314
H2-Ab1	Sy	-0.617804	0.0113146
Plekho2	Sy	-0.839072	0.00122458
Plekho1	Sy	-0.70003	0.000308131
Tmem243	Sy	-0.679958	0.00137013
Gm22334	Sy	-0.628264	0.00273232
Car8	Sy	-0.802354	0.00368373
Tnfsf12Tnfsf13	Sy	-0.67378	0.00193379
Mir5119	Sy	-0.791299	0.00342657
Mir1912	Sy	-0.628536	0.0076321
Zbtb20	Sy	-0.614444	0.00111139
Slc31a2	Sy	-0.732223	0.000400246
Hmgn5	Sy	-0.74938	0.017269
Snord98	Sy	-0.758689	0.00907338
Hadh	Sy	-0.777487	0.000156098
Nwd1	Sy	-1.24397	8.80298e-06
Tmem47	Sy	-1.52968	3.42142e-06
LOC102633634	Sy	-0.750439	0.000230554
Scrg1	Sy	-2.2177	1.25525e-06
Itih5	Sy	-0.692113	0.000589871
Mmp14	Sy	-1.2945	8.32229e-06
Qk	Sy	-0.715997	0.000126534
Cml5	Sy	-0.619825	0.0123862
Cml3	Sy	-0.859543	0.00136511
Nfia	Sy	-0.724205	0.000231258
Ednrb	Sy	-2.67423	5.66254e-08
As3mt	Sy	-0.625574	0.000614199
Gm3150	Sy	-1.1686	1.54782e-05
Ctsc	Sy	-0.638991	0.000219705
Rsl1	Sy	-1.35887	0.000825077
Rftn2	Sy	-0.933196	0.000108521
Aass	Sy	-0.806601	0.0028127
Mertk	Sy	-1.43904	7.36633e-06
Mir128-1	Sy	-1.72102	0.00023021
Tnc	Sy	-0.683218	0.0109133
Olfr128	Sy	-1.01656	0.0170312
Fxyd1	Sy	-0.998997	4.45246e-06
Fgfr3	Sy	-2.15535	8.40071e-08
Mirlet7f-1	Sy	-1.03723	0.00844887
Sepp1	Sy	-0.861548	7.92446e-05
Hspb8	Sy	-0.763956	0.000104615
LOC102632739	Sy	-0.677512	0.000466227
Fmod	Sy	-1.09893	7.83916e-05
S1pr1	Sy	-2.84496	6.24364e-09
Tor1aip1	Sy	-0.688274	0.000114052
Gprc5b	Sy	-0.639402	0.000527171
Fbxo8	Sy	-0.595436	0.00070187
Mr1	Sy	-1.26866	2.10106e-06
Pla2g7	Sy	-2.37485	2.52024e-08
Mro	Sy	-0.785524	0.000322796
Hapln1	Sy	-0.614044	0.00258686
Mfge8	Sy	-1.62779	5.17771e-07
4933439G19Rik	Sy	-0.650949	0.00459749
Mt2	Sy	-2.61863	9.0035e-09
Mt3	Sy	-0.644574	0.000568861
Mt1	Sy	-1.53018	2.72886e-07
Mir154	Sy	-1.31968	0.00135832
Mir150	Sy	-0.622585	0.00669438
Fabp7	Sy	-3.05443	3.53852e-08
Suclg2	Sy	-1.47535	5.8068e-07
Atp13a4	Sy	-1.24112	0.000177616
Mirlet7c-1	Sy	-0.664017	0.0023238
LOC102642140	Sy	-0.829339	0.00802568
Slc8b1	Sy	-0.81156	0.00126261
Dleu2	Sy	-1.39268	5.89635e-07
Gm13910	Sy	-0.922517	0.000187513
Gabrg1	Sy	-0.678268	0.00116527
Fam107a	Sy	-1.90841	6.44239e-07
Pygb	Sy	-0.617398	0.000230605
Pygm	Sy	-1.61976	4.59755e-06
Gramd3	Sy	-0.766978	0.000124623
Bgn	Sy	-1.30937	0.000150279
B930003M22Rik	Sy	-0.831434	0.0013758
Zfp873	Sy	-0.602312	0.037597
Vcan	Sy	-1.13974	1.08265e-05
Ptch1	Sy	-1.14101	2.29777e-06
Gm22882	Sy	-1.06535	0.000105716
Gm22228	Sy	-0.833926	0.00194057
Cfh	Sy	-1.20943	1.93679e-05
Dapp1	Sy	-0.614425	0.00146523
Slc6a20a	Sy	-1.19489	2.37966e-05
Lair1	Sy	-0.781657	0.0017356
Rlbp1	Sy	-1.00236	1.86102e-05
Slco2b1	Sy	-0.71258	0.0003221
Me1	Sy	-0.623187	0.000712694
Chic2	Sy	-0.681561	0.000914798
Gm22927	Sy	-0.609729	0.00716517
Sparc	Sy	-1.98689	2.79369e-07
Osgin2	Sy	-0.651759	0.00272429
Gm24508	Sy	-1.07162	0.0357404
Hist2h2ac	Sy	-1.03749	0.000937459
2900092D14Rik	Sy	-0.852785	4.12759e-05
Eogt	Sy	-0.605309	0.00148555
Omd	Sy	-0.692868	0.00914068
Sfxn5	Sy	-1.34843	1.11181e-06
Olfr740	Sy	-0.730284	0.000559249
Lpin2	Sy	-0.910106	0.020344
Gm12737	Sy	-0.625473	0.0235593
Rorb	Sy	-0.900498	0.000343159
Dnajc19-ps	Sy	-0.609609	0.0016407
Boc	Sy	-0.740581	0.00751454
Slc14a1	Sy	-1.44016	1.15575e-05
Ppp1r17	Sy	-0.881867	0.00110249
Slc13a3	Sy	-1.33299	5.65423e-06
Slc13a4	Sy	-1.46541	3.18392e-05
Slc13a5	Sy	-1.27993	2.25754e-06
Psd2	Sy	-0.684165	0.000421281
Gm23716	Sy	-0.705649	0.00287379
Rhoq	Sy	-0.730829	0.000306104
Rhoj	Sy	-1.15121	0.000325292
Rhoc	Sy	-0.756421	0.0170689
Ly86	Sy	-2.59313	1.10839e-07
Ezr	Sy	-0.825606	0.000270784
Slc7a2	Sy	-1.66828	8.26695e-06
Gm7367	Sy	-0.632572	0.0117505
Pdgfd	Sy	-0.99688	2.34053e-05
Abhd3	Sy	-1.21	1.98952e-06
Abhd4	Sy	-1.50554	5.02244e-07
Gm24588	Sy	-1.25867	0.000589234
Sdc4	Sy	-2.31384	2.59209e-08
Mir721	Sy	-0.691011	0.00902916
Fam20a	Sy	-0.895975	4.71586e-05
Gpc6	Sy	-0.64863	0.000534161
Gm25325	Sy	-0.622526	0.00645357
Gm5665	Sy	-0.844898	0.00216134
Tst	Sy	-0.730223	0.000139555
Smox	Sy	-0.767555	0.000106445
Gpc5	Sy	-1.25651	6.13854e-06
C030013D06Rik	Sy	-1.11258	0.000253386
Scd1	Sy	-1.0219	3.28712e-05
Sox21	Sy	-0.657606	0.00284924
Smpdl3a	Sy	-0.654065	0.000106041
Dcn	Sy	-1.00829	0.000786642
Aqp4	Sy	-3.48937	1.36933e-09
Gm11940	Sy	-0.808961	0.00147834
Slc7a10	Sy	-1.56695	9.67096e-06
Slc7a11	Sy	-2.87923	2.45431e-09
Klf3	Sy	-0.698171	0.00124081
Ascl1	Sy	-0.741866	0.00242064
Hmgcs2	Sy	-0.657031	0.000602228
Serpine2	Sy	-1.31095	2.38655e-06
Mpp6	Sy	-0.668382	0.000522099
2310022B05Rik	Sy	-1.29323	2.66401e-05
Matn4	Sy	-0.792804	0.00345734
Mir344	Sy	-0.829679	0.00140574
Pcp2	Sy	-0.723968	0.0273996
Kcnj10	Sy	-1.80832	1.31729e-07
Kcnj16	Sy	-2.28136	1.08502e-07
Cyp2j9	Sy	-2.10076	1.64577e-06
Slc2a12	Sy	-0.708559	0.00804057
Fcgrt	Sy	-0.972364	4.51433e-05
Bcan	Sy	-1.93752	1.52945e-06
9430041J12Rik	Sy	-0.698812	0.000844471
Snapin	Sy	-0.645808	0.00012511
Magt1	Sy	-0.627864	0.00492423
Cyp4f15	Sy	-0.998202	0.00113518
Mfsd2a	Sy	-1.15621	4.15056e-05
Itpkb	Sy	-1.16898	3.08461e-06
Elovl5	Sy	-0.707431	0.000128533
Elovl2	Sy	-1.51632	1.24321e-06
Gm26446	Sy	-0.643077	0.0238901
Scara3	Sy	-0.860368	6.00485e-05
Ndrg2	Sy	-1.97604	8.75261e-08
Slc27a1	Sy	-1.18234	2.0212e-05
Tprkb	Sy	-0.694212	0.000200327
Gm15776	Sy	-1.09323	7.18591e-06
Rnaset2a	Sy	-0.889235	4.45809e-05
Neurod1	Sy	-0.596397	0.00673058
Bbox1	Sy	-1.4653	1.05817e-05
Lgr4	Sy	-0.767271	0.000150805
Igsf1	Sy	-0.77919	0.00174217
Gbp7	Sy	-0.9076	0.00473641
Atp1a2	Sy	-2.69149	9.03028e-09
Gm24630	Sy	-0.670446	0.0306993
Rfx4	Sy	-1.34512	0.000173403
Tmem100	Sy	-2.01764	5.12403e-07
Gm22957	Sy	-0.628252	0.017001
Apoe	Sy	-1.17742	3.09328e-06
Antxr1	Sy	-0.642706	0.00222727
Lpcat2	Sy	-0.628838	0.000322082
6720489N17Rik	Sy	-0.816422	0.000669645
Fcgr2b	Sy	-0.625	0.00763395
Meis1	Sy	-0.599094	0.00851171
Mir421	Sy	-1.20549	0.000406852
Gm23555	Sy	-0.609648	0.0484821
LOC102642252	Sy	-0.623016	0.01628
Smo	Sy	-0.724544	0.000869636
Chchd10	Sy	-0.609687	0.000997209
Mir344-2	Sy	-0.880105	4.93926e-05
Vamp3	Sy	-0.66707	0.000569652
Gm3325	Sy	-0.755943	0.0161978
Gm23181	Sy	-1.02159	0.0143863
Gpr56	Sy	-0.948724	0.000322195
Gm2a	Sy	-1.2529	2.07844e-06
Gm25720	Sy	-0.835708	0.00958773
Epb4.1l2	Sy	-0.589387	0.000520477
Plod2	Sy	-0.831897	9.18746e-05
Entpd1	Sy	-0.756637	0.000281395
Nupr1	Sy	-0.64899	0.00127091
Prodh	Sy	-0.809069	9.1144e-05
Gm22447	Sy	-0.753816	0.0249204
Zfp960	Sy	-0.779307	0.00891785
Senp8	Sy	-0.749756	0.000109579
Hpgd	Sy	-1.43382	1.59916e-06
Gm24576	Sy	-0.753556	0.0147493
Stra6	Sy	-0.601828	0.0276989
Ecm2	Sy	-0.69926	0.000503349
9930017N22Rik	Sy	-0.620193	0.0265507
Dbx2	Sy	-1.18226	0.000432059
Gm26194	Sy	-0.635987	0.0126806
Lxn	Sy	-1.16639	2.26905e-06
Sumo2	Sy	-0.845383	0.00184258
Plscr4	Sy	-0.635115	0.00712308
Olfr617	Sy	-0.88883	0.000564019
Gldc	Sy	-1.3566	6.53945e-06
Slc9a3r1	Sy	-0.725239	0.00812747
Elf1	Sy	-0.761613	0.000834143
Mir467e	Sy	-0.772985	0.0049085
Pmch	Sy	-1.45992	2.63494e-05
Agmo	Sy	-1.00792	4.33861e-05
Mir337	Sy	-0.827597	0.00167535
Prrx1	Sy	-0.855925	7.62046e-05
Fam180a	Sy	-0.867577	0.000624476
Gm24060	Sy	-0.616891	0.0273413
Myo6	Sy	-0.825319	4.6118e-05
C3ar1	Sy	-0.889534	0.000394914
Zc3hav1	Sy	-0.813503	4.9652e-05
Mir136	Sy	-0.622362	0.0221699
Cmtm6	Sy	-1.04013	3.51348e-05
Cmtm5	Sy	-0.981357	0.000129289
Tgfbr1	Sy	-0.796521	9.10706e-05
Dexi	Sy	-0.677576	0.000361221
Mir3088	Sy	-0.643409	0.00132209
Ctsh	Sy	-0.644014	0.000592746
Ctso	Sy	-1.04412	0.000147864
Ctss	Sy	-3.21186	7.31937e-08
Gabra6	Sy	-0.815678	0.00888744
Chpt1	Sy	-1.17296	3.19121e-05
Mir1839	Sy	-1.29056	0.000228604
Gm16759	Sy	-0.919381	0.000356584
Gm23455	Sy	-1.36807	0.000230734
Akr1c18	Sy	-0.620576	0.00113388
Gm24431	Sy	-0.6012	0.0143686
Hoxa5	Sy	-0.819936	0.000532557
Bin2	Sy	-1.19386	0.00206464
A630066F11Rik	Sy	-0.613946	0.00550696
Ranbp3l	Sy	-2.32654	9.36213e-07
Gm24373	Sy	-0.648094	0.00273787
Fermt2	Sy	-0.737618	0.000225657
Mlc1	Sy	-2.52873	9.873e-09
Arhgef33	Sy	-0.842235	0.0188132
Fam96a	Sy	-0.749443	0.000125559
Fcgr3	Sy	-0.717435	0.00641848
Chchd2	Sy	-0.758213	6.29387e-05
B2m	Sy	-1.00171	1.78544e-05
Gm19269	Sy	-0.597277	0.0230039
Gm24608	Sy	-0.747402	0.0322385
mt-Tn	Sy	-0.860938	0.00912432
Cst3	Sy	-1.59906	6.22855e-07
Lce1m	Sy	-0.732186	0.00060321
Mybpc1	Sy	-1.11866	0.00100744
Sptssa	Sy	-0.67449	0.00201942
Gm24103	Sy	-0.780747	0.0130475
Msl2	Sy	-0.613058	0.000277421
Ssfa2	Sy	-0.597734	0.000760377
Hsdl2	Sy	-0.662382	0.00122322
Itpr2	Sy	-0.586331	0.00104183
Acsbg1	Sy	-2.30621	2.62557e-07
Plce1	Sy	-0.760369	9.7146e-05
Ntsr2	Sy	-2.62552	3.0119e-08
Tmem229a	Sy	-0.990075	0.00011367
Cxcl14	Sy	-0.814485	6.8495e-05
Cnpy1	Sy	-0.892918	0.00857738
C030018K13Rik	Sy	-0.684882	0.0016426
Tspan18	Sy	-0.638244	0.000604238
Tspan12	Sy	-0.741852	0.000348595
E330033B04Rik	Sy	-0.629856	0.00945395
Slc22a4	Sy	-0.749458	0.00237281
Slc22a6	Sy	-0.650433	0.0118961
Slc22a8	Sy	-0.887085	0.000206149
Akr1b10	Sy	-0.928625	0.00129061
Prelp	Sy	-0.869638	0.00152575
Slc6a13	Sy	-0.700874	0.000456363
Slc6a11	Sy	-2.93179	3.4783e-09
Ttpa	Sy	-0.703775	0.00625692
Mfap1b	Sy	-0.687663	0.0105971
Laptm5	Sy	-0.897595	0.000301046
Bmpr1a	Sy	-0.776838	6.46731e-05
Osr1	Sy	-0.585009	0.0113898
1700084C01Rik	Sy	-1.30565	5.79734e-05
Islr	Sy	-1.3582	5.06364e-06
Slco1c1	Sy	-0.67737	0.000246091
Nqo2	Sy	-0.674688	0.000326546
Rbx1	Sy	-0.647026	0.0117731
Gm24890	Sy	-1.06784	0.000143633
Mid1ip1	Sy	-0.626945	0.000507588
Axl	Sy	-1.42422	6.80508e-07
Gm14459	Sy	-0.59679	0.00365019
Chil1	Sy	-0.761126	0.000835049
Hsd11b1	Sy	-1.21388	0.000193976
Gm23482	Sy	-0.659449	0.00190001
BC020402	Sy	-0.661771	0.0164799
Tmem179b	Sy	-0.867712	0.000466159
Klhl5	Sy	-0.667282	0.000106384
Emp2	Sy	-1.57574	1.22553e-05
Emp3	Sy	-0.676028	0.000498355
Gm24916	Sy	-0.888785	9.53951e-05
Zfp36l1	Sy	-1.2616	4.1111e-06
Zfp36l2	Sy	-1.20974	5.6503e-05
AW047730	Sy	-1.0976	5.10524e-05
Ednra	Sy	-1.25013	1.55915e-05
Gm11677	Sy	-0.669724	0.0211264
Pdgfrb	Sy	-0.603889	0.0022847
Pdgfra	Sy	-1.82323	9.85392e-08
Tgfb1	Sy	-0.645816	0.00387114
Khdc1c	Sy	-0.722252	0.00334712
Cyp4f14	Sy	-0.97249	0.000165808
Sprr1b	Sy	-0.818603	0.0068704
Ogn	Sy	-2.3948	7.79204e-08
Cspg5	Sy	-0.629698	0.000163872
Gpam	Sy	-1.52813	7.0053e-06
Gm25306	Sy	-0.654434	0.00564294
Ptgds	Sy	-1.61247	3.37811e-06
Anxa3	Sy	-0.587354	0.000852176
Rbp1	Sy	-0.967828	4.48804e-05
Gm9938	Sy	-0.736929	0.000732017
Plxnb1	Sy	-1.43587	1.53378e-06
Lrrc2	Sy	-0.742618	0.000877431
Nkain4	Sy	-0.668178	0.000199296
Fjx1	Sy	-0.760294	0.000190228
Ak3	Sy	-0.613799	0.000250977
Zxda	Sy	-1.11221	0.00064943
Gm23406	Sy	-1.34853	0.0125386
Gm25804	Sy	-0.605599	0.0301223
Emx2	Sy	-0.745861	0.00824359
Adam17	Sy	-0.605381	0.01345
Olig2	Sy	-0.928658	0.000633643
Olig1	Sy	-0.866165	3.22496e-05
E030003E18Rik	Sy	-2.51796	4.86255e-08
Parvb	Sy	-0.637468	0.00144395
Htra1	Sy	-1.05139	5.25577e-05
Serping1	Sy	-1.57435	1.44028e-06
Vkorc1	Sy	-0.727699	0.00413979
Gm10561	Sy	-1.80756	5.2861e-07
Gm14719	Sy	-0.588798	0.00106986
Msn	Sy	-0.658454	0.00112063
Gpr37l1	Sy	-2.79634	3.42451e-09
AI464131	Sy	-1.5868	2.73448e-06
Cped1	Sy	-0.646903	0.00161871
Gm25631	Sy	-0.669011	0.000656032
Sema3d	Sy	-0.732973	0.000237979
Acadl	Sy	-0.862084	2.31356e-05
Acadm	Sy	-0.655132	0.000353653
Gdf10	Sy	-1.22897	2.44363e-05
LOC102635674	Sy	-0.588236	0.00305841
9430037G07Rik	Sy	-0.863409	0.000120831
Cd81	Sy	-0.876383	2.51986e-05
Cd84	Sy	-0.608648	0.00739977
Gm9753	Sy	-0.588749	0.00816883
Bmp7	Sy	-0.650471	0.00111056
Bmp6	Sy	-0.820422	0.000668103
Bmp4	Sy	-0.654698	0.0041709
C130030K03Rik	Sy	-0.612281	0.00241631
Aldoc	Sy	-1.55931	4.34749e-07
Tpp1	Sy	-0.653833	0.000848287
Sugct	Sy	-1.04114	0.000280047
Itgam	Sy	-1.70929	3.2104e-05
Itga6	Sy	-0.913516	9.37595e-05
Baalc	Sy	-0.747828	0.000315583
Ncan	Sy	-0.598999	0.000493519
Angpt1	Sy	-0.677167	0.00101866
Gm23166	Sy	-0.622785	0.00682843
Gm25780	Sy	-0.786237	0.00517378
Trim30d	Sy	-0.669297	0.00307053
Tlr13	Sy	-0.623298	0.00257256
Zfp273	Sy	-0.609263	0.0364542
Rras	Sy	-0.778746	0.000304456
Pdlim5	Sy	-1.05613	3.42156e-05
Pnrc2	Sy	-0.757941	0.00135125
Colec12	Sy	-0.974246	0.000174196
Chrdl1	Sy	-1.03743	0.000116699
Rpp38	Sy	-0.607496	0.00465853
Lcat	Sy	-2.39564	5.69327e-08
Lrrc58	Sy	-0.700641	0.000136516
BC064078	Sy	-0.827273	0.00132784
Snord57	Sy	-0.614154	0.0047693
Necap2	Sy	-0.701019	0.000371713
Pon2	Sy	-1.40237	6.49677e-07
Ugp2	Sy	-0.841641	1.92755e-05
Cand2	Sy	-0.694695	0.0014975
Mir568	Sy	-1.24077	1.73534e-05
Slc41a1	Sy	-0.827575	0.000107974
Timp4	Sy	-2.50803	1.14495e-07
Timp3	Sy	-1.2544	6.43103e-06
Selenbp1	Sy	-0.651737	0.00317587
Gpr34	Sy	-0.594539	0.0021008
Ly96	Sy	-0.971783	0.000495114
Sox2ot	Sy	-0.625843	0.0228917
C030037D09Rik	Sy	-0.689774	0.00124373
Cln5	Sy	-0.620749	0.00136808
Siglech	Sy	-1.46307	1.10065e-05
Gsap	Sy	-0.874776	0.00107449
Slc15a2	Sy	-1.46187	9.83962e-05
Acot2	Sy	-0.611309	0.0227244
Zfp942	Sy	-0.6308	0.0145545
Zfp946	Sy	-0.591554	0.0274071
Gm25544	Sy	-0.957522	0.00100397
Zhx2	Sy	-0.590158	0.00136192
Gm26037	Sy	-0.817875	0.000232255
Cstf2	Sy	-0.586547	0.00452136
Acat3	Sy	-0.586468	0.00775228
Jam2	Sy	-1.4077	1.18937e-06
Arhgap5	Sy	-0.89444	2.37782e-05
Gstm1	Sy	-0.624979	0.00318191
Tlcd1	Sy	-2.20643	8.43713e-06
Bmpr1b	Sy	-1.70566	3.4834e-06
Nadk2	Sy	-1.11243	1.60524e-05
LOC102635912	Sy	-0.620379	0.0236363
Sparcl1	Sy	-0.722007	5.73257e-05
Cd38	Sy	-1.54066	1.14244e-05
Cd33	Sy	-0.894096	0.000347761
Slc6a9	Sy	-0.599883	0.000464123
Galnt1	Sy	-0.790436	0.000161389
Cyth4	Sy	-0.613584	0.00287874
2020-09-02	Sy	-0.623737	0.00297438
Scg3	Sy	-0.801194	3.52079e-05
Hus1	Sy	-0.758192	0.000247699
Efemp1	Sy	-1.19802	1.96726e-05
Tpmt	Sy	-0.956391	2.12455e-05
Dbi	Sy	-0.690788	0.000139742
Stk10	Sy	-0.790908	0.000229481
Gm19522	Sy	-1.50679	8.17896e-06
Fam213a	Sy	-1.29866	2.66998e-06
5930403L14Rik	Sy	-0.953412	0.000198514
Zfp781	Sy	-1.50536	0.000113741
Casp8	Sy	-0.935604	0.000115035
Apbb1ip	Sy	-0.862801	0.00185527
Fxyd5	Sy	-0.671309	0.00067952
Gm24041	Sy	-0.768018	0.0011924
Sox9	Sy	-1.99413	2.63987e-07
Socs4	Sy	-0.68572	0.000452286
Dhrs3	Sy	-0.692501	0.00132091
Gna13	Sy	-1.30688	1.87886e-06
Fcrls	Sy	-1.60768	1.85948e-07
A930024E05Rik	Sy	-0.610274	0.00499012
Gm20235	Sy	-0.646973	0.0178397
Sox2	Sy	-1.30634	2.00837e-05
Sox1	Sy	-0.744714	0.000130551
Car13	Sy	-0.785491	0.00154548
Gfap	Sy	-1.83017	6.49741e-08
Itfg3	Sy	-0.611766	0.00175798
Lap3	Sy	-0.696595	0.000846901
Hpgds	Sy	-0.899702	0.000465864
Ang	Sy	-0.85393	7.38788e-05
Itgb5	Sy	-1.41727	3.11265e-07
Itgb8	Sy	-1.0284	6.44329e-06
Hepacam	Sy	-1.24255	3.07702e-05
Lpcat3	Sy	-0.87018	0.000163282
Lrig1	Sy	-1.36684	7.97107e-06
Cbs	Sy	-0.664418	0.000123053
B930095G15Rik	Sy	-0.678825	0.000236305
Gm24355	Sy	-1.40262	6.96142e-06
Gm24357	Sy	-0.765492	0.000583911
Zfp708	Sy	-0.76387	0.000969012
Notch1	Sy	-0.68651	0.000327387
Notch2	Sy	-1.09497	8.01332e-05
Mmd2	Sy	-1.44165	5.74792e-07
Gm20515	Sy	-0.839261	0.00110241
Cpq	Sy	-1.72118	1.34444e-05
B020010K11Rik	Sy	-0.886971	0.00702862
Mboat2	Sy	-0.616493	0.00108242
Gm22571	Sy	-0.608118	0.00140583
Gm22574	Sy	-1.02552	0.00129202
Tmem170	Sy	-0.735549	0.00610825
LOC102636589	Sy	-0.603051	0.000191041
Hist1h1c	Sy	-0.619911	0.00640576
Ptma	Sy	-0.591415	0.000279494
Socs2	Sy	-0.809822	0.00464453
Vcam1	Sy	-0.859004	3.88101e-05
Apln	Sy	-1.49638	3.21805e-07
Mir669j	Sy	-0.59257	0.00865666
Mir669o	Sy	-0.958491	0.00116604
E2f5	Sy	-0.667414	0.000781317
Csf1r	Sy	-2.17746	5.53456e-07
Katnbl1	Sy	-0.71533	0.000286189
Mir487b	Sy	-0.86999	0.000388151
Tril	Sy	-1.91956	1.34696e-06
Lhfp	Sy	-0.737841	0.000550598
Vcl	Sy	-0.863094	1.67847e-05
Gm24128	Sy	-0.685026	0.00900123
5430403G16Rik	Sy	-0.669223	0.004672
Man1c1	Sy	-0.620019	0.00311957
Atp6v0a2	Sy	-0.792974	2.32036e-05
Cldn10	Sy	-1.50715	1.049e-06
Fn1	Sy	-0.645764	0.00138585
Traf4	Sy	-0.64063	0.00264525
Pttg1ip	Sy	-0.689024	0.0001138
Zscan12	Sy	-0.585181	0.00268106
Mpeg1	Sy	-2.24431	4.52974e-06
Ginm1	Sy	-0.648869	0.000482399
Ceacam1	Sy	-0.705353	0.00407319
Gm25596	Sy	-1.4948	0.000220882
Gm25048	Sy	-0.684277	0.0253957
C4b	Sy	-0.853994	0.00102479
S100a1	Sy	-1.51059	2.0178e-06
Fgfrl1	Sy	-0.826314	0.000368603
Cd180	Sy	-0.829223	0.00948724
n-R5s26	Sy	-0.829149	0.00405367
Gm24095	Sy	-0.917735	0.0328568
Papss2	Sy	-2.68508	7.21848e-07
Ost4	Sy	-0.638211	0.000671653
Parp12	Sy	-0.697652	0.000322605
Mir493	Sy	-0.691996	0.00246666
Gm14327	Sy	-0.724767	0.0147472
Gm5083	Sy	-0.837564	0.000836727
Gm5089	Sy	-0.889412	0.000571201
Cd63	Sy	-1.1794	3.06759e-06
Cd68	Sy	-0.844869	9.04969e-05
Asrgl1	Sy	-1.38031	6.54144e-07
Ifna15	Sy	-0.606013	0.0102645
Kank2	Sy	-0.856519	0.005377
Kank1	Sy	-0.905347	0.00042584
AU023762	Sy	-0.621053	0.0365714
Atp1b2	Sy	-1.09085	1.41105e-05
Havcr2	Sy	-0.912852	0.00179764
Cyp2d22	Sy	-1.71097	5.57619e-06
Phkg1	Sy	-0.986841	3.90049e-05
Lfng	Sy	-1.05127	0.000123348
Sat1	Sy	-1.15366	1.46624e-06
Heph	Sy	-0.703777	0.000561556
Cx3cr1	Sy	-1.23976	0.000502546
Mir1b	Sy	-0.995542	0.000112409
Ddah1	Sy	-1.0383	1.01166e-05
Slc25a18	Sy	-2.80597	3.0573e-09
2900052N01Rik	Sy	-1.48396	1.77596e-06
Mir300	Sy	-1.30547	0.000418446
Gm11084	Sy	-1.84914	0.00122132
Gm22303	Sy	-2.04908	1.04275e-06
Fam181b	Sy	-1.21569	4.77061e-05
Marveld2	Sy	-0.764348	0.000293966
Fgd6	Sy	-0.85987	0.000163175
Il18	Sy	-1.12369	0.000172981
Acsl3	Sy	-0.699861	0.000127412
Acsl6	Sy	-0.612885	0.000825847
Hnrnpf	Sy	-0.607919	0.0018567
Slc38a3	Sy	-1.70237	8.61815e-07
Hacl1	Sy	-0.732963	0.000184904
Cdh20	Sy	-0.797742	0.000315803
Dao	Sy	-1.8082	2.70813e-05
Gm24030	Sy	-0.742379	0.000379999
Myoc	Sy	-1.52022	4.25886e-05
Slc39a12	Sy	-2.31749	9.06661e-08
C530030P08Rik	Sy	-0.854174	0.00149722
Stk17b	Sy	-0.997415	0.000164905
Agt	Sy	-1.33862	4.87209e-06
Ctdsp1	Sy	-0.661913	0.00245475
Sash1	Sy	-0.84371	2.90632e-05
AI987944	Sy	-0.674409	0.030586
Gm23422	Sy	-1.05021	0.0255941
Ifngr1	Sy	-0.586485	0.000350017
Metrn	Sy	-1.24972	1.19611e-05
Glud1	Sy	-0.907511	1.73597e-05
Hexb	Sy	-1.94597	2.87615e-07
Cat	Sy	-0.736947	0.000286069
Cyp4v3	Sy	-1.1371	3.68607e-05
Mir384	Sy	-1.16543	0.000839124
Mir380	Sy	-0.844851	0.00064823
Trp53inp1	Sy	-0.836571	0.000256381
Gm12840	Sy	-0.747585	0.0204322
Atp6v0e	Sy	-0.943606	0.000266237
Gm5945	Sy	-0.599964	0.00403111
2610528A11Rik	Sy	-0.815298	0.00100421
Trav15-1-dv6-1	Sy	-0.638526	0.00251393
Egfl6	Sy	-0.763438	0.0002189
Aldh1a1	Sy	-2.24484	1.05058e-06
Aldh1a2	Sy	-0.912411	0.000279304
Hist1h4k	Sy	-0.969449	0.000143754
Folh1	Sy	-0.806863	9.21487e-05
Selplg	Sy	-2.06032	3.68922e-08
Epas1	Sy	-0.886999	2.3616e-05
Gm25396	Sy	-0.68259	0.00230319
Retsat	Sy	-0.793051	0.00353836
Cnn3	Sy	-0.913222	1.19812e-05
D130040H23Rik	Sy	-0.656469	0.00227897
Gm24112	Sy	-0.65049	0.0226005
Gm26404	Sy	-0.607671	0.0244938
Gm15963	Sy	-1.03922	0.00133032
Abca1	Sy	-0.787761	5.83155e-05
Abca9	Sy	-1.30974	7.13759e-06
Prg4	Sy	-1.28868	7.94271e-05
Glul	Sy	-1.07686	3.86019e-06
Zfp36	Sy	-0.649473	0.000187655
Zfp119a	Sy	-0.643032	0.0427378
Mob1a	Sy	-0.72233	8.7327e-05
Gm9104	Sy	-0.631184	0.00713131
Ddr2	Sy	-0.791949	0.014768
Ndp	Sy	-1.14848	4.47705e-06
Desi2	Sy	-0.655284	0.00110761
Mtss1l	Sy	-0.735538	0.000304471
C1qc	Sy	-1.20038	0.000154305
C1qb	Sy	-2.4017	4.1488e-07
C1qa	Sy	-0.901788	0.0060026
Trav9d-3	Sy	-0.632474	0.00360054
Dio2	Sy	-2.12732	7.57608e-07
Cd151	Sy	-0.598058	0.000680593
Hist2h2be	Sy	-1.19379	5.25896e-05
Calcrl	Sy	-0.840003	0.000311628
Gstk1	Sy	-1.56493	3.06199e-06
Acss1	Sy	-1.45185	4.11916e-06
Mir1931	Sy	-1.06135	0.000120617
Mir1933	Sy	-0.659514	0.00163942
Fzd7	Sy	-0.678899	0.00890303
S100a13	Sy	-0.662223	0.00555603
Zbtb41	Sy	-0.592906	0.0038854
Thrsp	Sy	-0.65642	0.000962133
Snord72	Sy	-0.665288	0.00138723
Appl2	Sy	-0.890031	7.19999e-05
I830077J02Rik	Sy	-0.664645	0.00188984
Olfr820	Sy	-0.908418	0.0017876
Slc1a2	Sy	-1.50434	2.57342e-06
Plcb3	Sy	-0.647052	0.000222352
Mir543	Sy	-0.882923	2.17552e-05
P2ry12	Sy	-2.52429	7.4515e-08
P2ry13	Sy	-1.2807	0.000144388
Gpr17	Sy	-0.76751	0.0120398
Tram2	Sy	-0.722519	0.00126032
Slc29a3	Sy	-0.792945	0.000382357
Pros1	Sy	-0.758279	0.000122843
Lpar6	Sy	-0.794995	0.000571136
Lpar4	Sy	-1.05724	0.00134033
Slc1a3	Sy	-3.00559	3.29213e-09
Slc18b1	Sy	-0.815233	2.08442e-05
Cpne3	Sy	-1.15713	0.000147312
Eci1	Sy	-0.665457	0.000669865
Spi1	Sy	-0.615247	0.000894575
Pld2	Sy	-0.666149	0.000423653
Lix1	Sy	-0.642326	0.00232894
Paqr6	Sy	-1.00186	0.000143642
Adhfe1	Sy	-1.3219	1.72876e-06
Tm2d1	Sy	-0.960084	9.51974e-05
Rbm12b2	Sy	-0.870298	0.00355518
Maob	Sy	-0.909754	4.6029e-05
Ptplb	Sy	-0.901505	3.79951e-05
Gm22455	Sy	-1.43464	7.28341e-06
Paqr8	Sy	-1.26968	2.14962e-06
Clu	Sy	-1.00349	1.30759e-05
Lrp4	Sy	-1.0131	1.00625e-05
Fads1	Sy	-1.34634	4.09739e-07
Fads2	Sy	-2.00048	2.44558e-06
Eps8	Sy	-0.823861	0.00036493
Tlr3	Sy	-2.57392	2.05669e-07
Hist1h2bg	Sy	-0.699481	0.00284198
Hist1h2bc	Sy	-1.08992	6.27718e-06
Hist1h2bl	Sy	-0.854704	0.000390272
A2m	Sy	-1.72749	9.14511e-06
Gm5148	Sy	-0.65104	0.0100001
Reep3	Sy	-0.717988	0.000289833
Vtn	Sy	-0.687649	0.000148462
Stom	Sy	-0.736081	0.000185082
Nfe2l2	Sy	-0.742666	0.000469247
Gm6548	Sy	-0.864859	0.00470881
Gm20257	Sy	-0.736328	0.00155027
Gm26154	Sy	-0.81193	0.0116467
S100b	Sy	-0.828361	6.60717e-05
Gm11266	Sy	-0.608358	0.000629228
Ppap2b	Sy	-2.96236	1.92874e-09
Tmem176b	Sy	-1.3981	0.000134336
Adora2b	Sy	-0.701264	0.00225975
Gm25188	Sy	-0.831795	0.000877777
Etnppl	Sy	-2.36326	4.5794e-08
Crot	Sy	-1.0174	7.80624e-06
Grin2c	Sy	-0.824236	0.000355495
Ctxn3	Sy	-0.648061	0.0104292
Tmem120b	Sy	-0.734926	0.0014289
Csrp1	Sy	-0.6509	0.000358436
Mcur1	Sy	-0.94192	1.32581e-05
Cp	Sy	-0.715496	0.00205266
Cd9	Sy	-0.653229	0.000597567
Dad1	Sy	-1.03051	0.000189667
Neat1	Sy	-0.622535	0.000480117
Gm15735	Sy	-0.702533	0.0114309
Cd53	Sy	-2.08739	2.47562e-07
Rp2h	Sy	-0.59527	0.000270823
Sft2d2	Sy	-1.19901	3.10305e-06
Fcer1g	Sy	-0.98289	9.00562e-06
Ptpn22	Sy	-0.951244	0.00553184
Gm22940	Sy	-0.822772	0.00085028
Lgi4	Sy	-0.854451	6.31281e-05
Rpe65	Sy	-0.750136	0.000368427
Ywhaq	Sy	-0.69106	0.000247478
Zcchc24	Sy	-1.02163	0.000116878
Dnajb9	Sy	-0.68818	0.000170545
Amot	Sy	-0.828869	7.73355e-05
Ppp1r3c	Sy	-2.10251	2.11192e-08
Ppp1r35	Sy	-0.745576	0.000670433
2810055G20Rik	Sy	-0.667644	0.0043106
Gjb6	Sy	-1.69891	8.65242e-06
Ephx2	Sy	-1.00777	0.000121397
Pik3cg	Sy	-0.891723	0.000898336
Fam63b	Sy	-0.666706	0.000444112
Zfp691	Sy	-0.600698	0.00333847
Zfp455	Sy	-0.992766	0.00287911
Phka1	Sy	-0.810249	0.000315054
Il6st	Sy	-0.649475	0.000178614
Olfml3	Sy	-0.619539	0.00218783
Gm24959	Sy	-0.701014	0.00802003
F3	Sy	-2.28233	1.97977e-07
Unc93b1	Sy	-0.664854	0.0053134
4632428N05Rik	Sy	-1.00901	4.58695e-05
Aldh6a1	Sy	-1.02179	3.79099e-05
Usp53	Sy	-0.819348	5.22115e-05
Mir181b-1	Sy	-1.18897	0.000610043
Zfp953	Sy	-0.777672	0.00966217
Hrsp12	Sy	-1.31022	1.29119e-06
Tmem198b	Sy	-0.629445	0.00122776
Trem2	Sy	-1.15099	3.27822e-06
Gm26853	Sy	-0.922996	0.00447363
Ryk	Sy	-0.715223	0.000219353
Gm24564	Sy	-0.680216	0.004583
Agpat5	Sy	-0.767564	0.00172928
Atf7ip	Sy	-0.649286	0.000699011
Gm3608	Sy	-0.76454	0.00265795
Lyn	Sy	-0.703232	0.00062809
Aldh1l1	Sy	-1.3201	4.1294e-05
Kctd12	Sy	-0.850592	4.65876e-05
Kctd14	Sy	-0.685937	0.000254186
Cpt1a	Sy	-1.14833	1.3718e-06
Cth	Sy	-0.619402	0.00261573
Slc4a4	Sy	-1.5112	4.60299e-07
Hist2h2ab	Sy	-0.70257	0.00337788
Trib2	Sy	-0.709093	0.00333778
Prex2	Sy	-2.17178	1.31605e-07
Mir325	Sy	-0.91983	0.00265446
Tom1l1	Sy	-0.86778	0.000155676
Zic2	Sy	-0.604527	0.000278841
A130040M12Rik	Sy	-0.774996	0.00149971
Inpp5d	Sy	-0.82965	1.90581e-05
Mir376b	Sy	-1.21448	0.000502512
Srgn	Sy	-0.838302	3.81394e-05
Gm11772	Sy	-0.873697	8.30147e-05
Tpd52l2	Sy	-0.742522	0.0105921
Gm4559	Sy	-0.650177	0.0103876
Olfr1269	Sy	-0.687647	0.0118357
Nhsl1	Sy	-0.681575	0.00816616
Cdh19	Sy	-0.592371	0.0294916
Egfr	Sy	-1.03338	5.76735e-06
Pld4	Sy	-1.60317	7.22732e-06
Gm24401	Sy	-1.02859	0.0074397
Gm24400	Sy	-0.679389	0.000675043
Itih3	Sy	-1.85719	2.55427e-05
6330407A03Rik	Sy	-0.644394	0.0125494
Scamp2	Sy	-0.686923	0.000420867
Gm23128	Sy	-0.853383	0.000138219
Traj25	Sy	-0.621092	0.0190767
Chst2	Sy	-0.746685	0.00177766

## Sheet: GE.Bur_vs_Exp-downregulated-fol
GeneID (Regulation criterion: fold > 1.5 and rawp p-value < 0.05)	SystemCode	Bur_vs_Exp-downregulated-log_fold	Bur_vs_Exp-downregulated-p_value
Gm22673	Sy	-0.628071	0.00604798
Gm12082	Sy	-0.614713	0.00657578
Gm22978	Sy	-0.94526	0.00242261
Gm5849	Sy	-0.762599	0.000274209
Gm24136	Sy	-0.812966	0.0275367
Spin2f	Sy	-0.645643	0.00129343
Gm25224	Sy	-0.606292	0.0359349
Esp15	Sy	-0.592686	0.0474874
LOC102640679	Sy	-0.777851	0.00475984
Snora35	Sy	-0.712778	0.0300908
Rsl1	Sy	-1.23788	0.00755022
Gm24457	Sy	-0.677377	0.000643948
5330429C05Rik	Sy	-0.624302	0.000778793
Gm6880	Sy	-0.834305	0.00197198
Gm24508	Sy	-0.694575	0.0283053
Gm15266	Sy	-0.592645	0.0169199
Olfr740	Sy	-0.990119	4.8723e-05
Gm23502	Sy	-0.872492	0.015189
Vmn2r79	Sy	-0.593906	0.00758627
Gm24262	Sy	-0.601881	0.0206946
Gm23795	Sy	-0.625852	0.00588492
n-R5s220	Sy	-0.727063	0.0174569
Gm23465	Sy	-0.78856	0.0103937
Gm23102	Sy	-0.610965	0.00201189
Gm23343	Sy	-0.645138	0.0499691
Olfr584	Sy	-0.683425	0.0313984
Tyms-ps	Sy	-0.684499	0.00207805
Olfr617	Sy	-0.683303	0.0160042
Gm16391	Sy	-0.783593	0.00150737
n-R5s213	Sy	-0.730666	0.0106384
Snora2b	Sy	-0.75143	0.00760715
Gm24069	Sy	-0.593721	0.0254761
Mir3088	Sy	-0.595511	0.00457003
Mir1839	Sy	-0.615944	0.00598574
Olfr344	Sy	-0.817621	0.0174422
Olfr341	Sy	-0.776548	0.00117664
LOC102640974	Sy	-0.614456	0.0063576
Ap3s1-ps2	Sy	-0.775073	0.0307339
Gm24373	Sy	-0.719205	0.0252751
mt-Ti	Sy	-0.697886	0.0283533
Gm8247	Sy	-0.630172	0.0268498
Snrnp35	Sy	-0.753449	0.0090445
Gm597	Sy	-0.62569	0.0118392
Gm26491	Sy	-0.640958	0.00393375
Stfa2	Sy	-0.650814	0.00650872
BC020402	Sy	-0.857094	0.00838528
Bcl2a1b	Sy	-0.693642	0.00303597
Olfr1226	Sy	-0.64056	0.03078
Cd300lh	Sy	-0.782182	0.000359609
Gm23830	Sy	-0.789782	0.044377
Snora70	Sy	-1.17897	0.000651141
Gm23983	Sy	-0.625279	0.010829
Gm22018	Sy	-0.589266	0.0170206
Gm25091	Sy	-0.64743	0.00981602
Gm23007	Sy	-0.65165	0.000428619
Ighv1-62-3	Sy	-0.618395	0.000896644
Snora36b	Sy	-0.653693	0.00483898
Gm23903	Sy	-0.727829	0.00574613
Vmn2r109	Sy	-1.1891	0.000141839
Gm25834	Sy	-1.23979	0.00401025
Bambi-ps1	Sy	-0.633991	0.0111139
9330198N18Rik	Sy	-0.618151	0.000719741
Gm24919	Sy	-0.798978	0.0105234
Olfr1427	Sy	-0.772185	0.0213051
Snora21	Sy	-0.621885	0.0138814
C4a	Sy	-0.644915	0.00219659
n-R5s26	Sy	-0.76034	0.00453735
Gm14327	Sy	-0.627294	0.0203014
Gm9994	Sy	-0.741501	0.0152573
Gm23754	Sy	-0.725223	0.00228242
n-R5s40	Sy	-0.617297	0.00710694
Gm25651	Sy	-0.791653	0.000132776
Gm23855	Sy	-0.692421	0.00980269
Gm25417	Sy	-0.660079	0.00935496
Gm25396	Sy	-0.718052	0.00126149
Gm25990	Sy	-0.638502	0.00302457
Gm23513	Sy	-0.654549	0.0143219
Ces1e	Sy	-0.623879	0.0355217
Mir3535	Sy	-0.642344	0.0313805
Mir1931	Sy	-0.586469	0.0085172
Snord72	Sy	-0.656025	0.00513278
Xlr	Sy	-0.708889	0.000994293
Olfr820	Sy	-0.599263	0.0240274
Gm25569	Sy	-0.600846	0.0097659
Zfp457	Sy	-0.590494	0.0189259
Gm23598	Sy	-0.754291	0.0227169
Gm14379	Sy	-0.671148	0.000477445
Gm22173	Sy	-0.612888	0.0399462
Gzmn	Sy	-0.723064	0.0064237
Pyhin1	Sy	-0.610987	0.00032537
Taar7d	Sy	-0.657611	0.00947997
Obp1a	Sy	-0.62946	0.0180482
Gm26394	Sy	-0.790809	0.00825755
Gm24141	Sy	-0.795469	0.00356871
Gm22720	Sy	-0.585956	0.047987
Olfr518	Sy	-0.641612	0.0130599
Gm25682	Sy	-0.786782	0.00855216
Gm13364	Sy	-0.730192	0.00323748
Olfr492	Sy	-0.643908	0.0267639
Gm25274	Sy	-0.785039	0.000269296
Gm24955	Sy	-0.724385	0.0280077
Mir124a-2	Sy	-0.700877	0.0413144
Vmn2r54	Sy	-0.601187	0.0185835
9430076C15Rik	Sy	-0.595261	0.0109752
Rpl28-ps4	Sy	-0.585252	0.0414401
n-R5s60	Sy	-0.593763	0.0294775
Gm24695	Sy	-0.745601	0.0370331
Gm23128	Sy	-0.752366	0.000982226

## Sheet: GE.Sub_vs_Exp-downregulated-fol
GeneID (Regulation criterion: fold > 1.5 and rawp p-value < 0.05)	SystemCode	Sub_vs_Exp-downregulated-log_fold	Sub_vs_Exp-downregulated-p_value
Gm24616	Sy	-0.896583	0.00518594
Gm22978	Sy	-0.694576	0.0132055
Gm4825	Sy	-0.663791	0.00257654
Snora35	Sy	-0.888142	0.000124179
Snord38a	Sy	-0.62431	0.0409451
B230325K18Rik	Sy	-0.675738	0.0153171
Rsl1	Sy	-1.12044	0.00726636
Gm23201	Sy	-0.883875	0.00136925
Gm22155	Sy	-0.61866	0.0107329
Gm24987	Sy	-0.601479	0.0467792
Gm25987	Sy	-0.750698	0.0101297
Gm25989	Sy	-0.646162	0.00184644
Gm22746	Sy	-0.613897	0.0358544
Gm6712	Sy	-0.872533	0.00187735
Gm23176	Sy	-0.79708	0.000643847
Snord64	Sy	-0.978219	0.00108374
Hemt1	Sy	-0.62865	0.00703964
Gm25820	Sy	-0.692758	0.00375656
Gm23795	Sy	-0.652028	0.00467848
n-R5s220	Sy	-0.592306	0.0444532
Gm25615	Sy	-0.821003	0.00698469
Gm22562	Sy	-0.670134	0.00435408
LOC101056140	Sy	-0.593076	0.0353894
Vmac	Sy	-0.626887	0.00242392
Snora15	Sy	-0.599502	0.0325554
Gm26197	Sy	-0.628092	0.0487793
n-R5s71	Sy	-0.72443	0.00519547
Snora2b	Sy	-0.682733	0.00124343
Gm24069	Sy	-0.593375	0.00627513
Gm13034	Sy	-0.881129	0.0141555
Gm26119	Sy	-0.619277	0.0164788
Ap3s1-ps2	Sy	-1.28879	0.0262421
Olfr1454	Sy	-0.609296	0.0191073
Gm22519	Sy	-0.841365	0.00348805
mt-Ti	Sy	-0.874812	0.037845
mt-Tg	Sy	-0.70081	0.0326064
mt-Tf	Sy	-0.614387	0.0141154
Gm22597	Sy	-0.607829	0.035448
Gm23293	Sy	-0.620035	0.000977802
Olfr418-ps1	Sy	-0.631608	0.0163638
Slc6a4	Sy	-0.744747	0.00198285
Tph2	Sy	-0.703906	0.0142603
Snora70	Sy	-1.21276	0.000186287
I0C0044D17Rik	Sy	-0.725495	0.00349137
Npn2	Sy	-0.597607	0.00916886
Mir3061	Sy	-0.631045	0.00355205
Gm22780	Sy	-0.631616	0.0465451
Rps27	Sy	-0.589482	0.0104345
Bambi-ps1	Sy	-0.64773	0.0354844
Slco4c1	Sy	-0.660225	0.00267401
Zfp708	Sy	-0.719106	0.0158271
Gm23546	Sy	-0.618651	0.0032027
Gm22265	Sy	-0.633427	0.000677033
Gm23330	Sy	-0.948162	0.0203426
n-R5s26	Sy	-0.966049	0.000342265
Pou4f3	Sy	-0.592329	0.000740898
Gm23754	Sy	-0.799659	0.00203252
Gm11084	Sy	-1.18918	0.0287794
Gm25651	Sy	-0.729132	0.000496755
Gm23474	Sy	-0.696299	0.0384159
Trbj1-5	Sy	-0.617846	0.00222587
Gm25417	Sy	-0.592714	0.018271
Gm23301	Sy	-0.644132	0.00437576
Mir3535	Sy	-0.651453	0.00673869
n-R5s176	Sy	-0.613173	0.00940128
Gm23598	Sy	-0.649682	0.0287321
Gm22173	Sy	-0.770126	0.039649
Gm25335	Sy	-0.660371	0.0279754
Pyhin1	Sy	-0.656712	0.000376365
Gm25811	Sy	-0.636024	0.002575
Zfp97	Sy	-0.779676	0.0017521
n-R5s127	Sy	-0.659329	0.0485281
Rhox4f	Sy	-0.875459	0.00817352
Gm14963	Sy	-0.65296	0.0442185
Mir1949	Sy	-1.06171	0.00705625
Pdf	Sy	-0.628169	0.0177301
Pcdhb10	Sy	-0.617973	0.0419491
n-R5s60	Sy	-0.594976	0.0248166
Gm13016	Sy	-0.587577	0.00274372
Hist1h2ab	Sy	-1.27296	0.00186832
Snord58b	Sy	-0.83826	0.00107781
Cdh19	Sy	-0.862389	0.0135304

## Sheet: GE.Sub_vs_Bur-downregulated-fol
GeneID (Regulation criterion: fold > 1.5 and rawp p-value < 0.05)	SystemCode	Sub_vs_Bur-downregulated-log_fold	Sub_vs_Bur-downregulated-p_value
Zmat5	Sy	-0.631023	0.0431079
1810062O18Rik	Sy	-0.659896	0.000283408
B230325K18Rik	Sy	-0.820658	0.00698195
Snord64	Sy	-0.789527	0.00525953
Olfr203	Sy	-0.661456	0.00165416
Gm25697	Sy	-0.797702	0.0399304
Kir3dl1	Sy	-0.609426	0.0119937
mt-Tn	Sy	-0.724198	0.0440377
n-R5s65	Sy	-0.788267	0.0140713
LOC101055953	Sy	-0.679063	0.0434504
Ighd6-1	Sy	-1.03051	0.00972876
Foxb1	Sy	-0.714897	0.00611146
Pdgfra	Sy	-0.84454	0.00711378
Gm24445	Sy	-0.707991	0.0388638
n-R5s93	Sy	-0.752857	0.00220339
Olfr1415	Sy	-0.697163	0.00285172
Gm2825	Sy	-0.78199	0.035603
Slc15a2	Sy	-0.690499	0.01938
Stc2	Sy	-0.620334	0.00557168
Gm23942	Sy	-0.619771	0.013543
Trdn	Sy	-0.663489	0.0169719
Igkv7-33	Sy	-0.6033	0.00803241
Gm25204	Sy	-0.611843	0.0357972
Cldn7	Sy	-0.601853	0.0354128
Gm24544	Sy	-1.18733	0.0303429
Gm22636	Sy	-0.621361	0.0253112
Gm24701	Sy	-0.921563	0.0232476
n-R5s48	Sy	-0.749209	0.0147821
Myoc	Sy	-0.605318	0.0289621
Csf2rb	Sy	-0.616517	0.00593456
Gm25076	Sy	-0.624478	0.00971528
9430060I03Rik	Sy	-0.613542	0.00576393
Olfr656	Sy	-0.637289	0.0419441
n-R5s127	Sy	-0.944332	0.00100498
Gm8165	Sy	-0.679939	0.00106864
Olfr1299	Sy	-0.742056	0.0440793
Gm24337	Sy	-0.907922	0.00103316
Mir1949	Sy	-0.676125	0.0171944
Gm23527	Sy	-0.715381	0.00137229
Ppp1r3b	Sy	-0.618978	0.00226131
F3	Sy	-0.625338	0.0116597
Crb2	Sy	-0.660674	0.00827913
Gm22716	Sy	-0.991489	0.000108595

## Sheet: List of differentially expresse
Gene symbol
Zmat5
1810062O18Rik
B230325K18Rik
Snord64
Olfr203
Gm25697
Kir3dl1
mt-Tn
n-R5s65
LOC101055953
Ighd6-1
Foxb1
Pdgfra
Gm24445
n-R5s93
Olfr1415
Gm2825
Slc15a2
Stc2
Gm23942
Trdn
Igkv7-33
Gm25204
Cldn7
Gm24544
Gm22636
Gm24701
n-R5s48
Myoc
Csf2rb
Gm25076
9430060I03Rik
Olfr656
n-R5s127
Gm8165
Olfr1299
Gm24337
Mir1949
Gm23527
Ppp1r3b
F3
Crb2
Gm22716
Gm24616
Gm22978
Gm4825
Snora35
Snord38a
Rsl1
Gm23201
Gm22155
Gm24987
Gm25987
Gm25989
Gm22746
Gm6712
Gm23176
Hemt1
Gm25820
Gm23795
n-R5s220
Gm25615
Gm22562
LOC101056140
Vmac
Snora15
Gm26197
n-R5s71
Snora2b
Gm24069
Gm13034
Gm26119
Ap3s1-ps2
Olfr1454
Gm22519
mt-Ti
mt-Tg
mt-Tf
Gm22597
Gm23293
Olfr418-ps1
Slc6a4
Tph2
Snora70
I0C0044D17Rik
Npn2
Mir3061
Gm22780
Rps27
Bambi-ps1
Slco4c1
Zfp708
Gm23546
Gm22265
Gm23330
n-R5s26
Pou4f3
Gm23754
Gm11084
Gm25651
Gm23474
Trbj1-5
Gm25417
Gm23301
Mir3535
n-R5s176
Gm23598
Gm22173
Gm25335
Pyhin1
Gm25811
Zfp97
Rhox4f
Gm14963
Pdf
Pcdhb10
n-R5s60
Gm13016
Hist1h2ab
Snord58b
Cdh19
Gm22673
Gm12082
Gm5849
Gm24136
Spin2f
Gm25224
Esp15
LOC102640679
Gm24457
5330429C05Rik
Gm6880
Gm24508
Gm15266
Olfr740
Gm23502
Vmn2r79
Gm24262
Gm23465
Gm23102
Gm23343
Olfr584
Tyms-ps
Olfr617
Gm16391
n-R5s213
Mir3088
Mir1839
Olfr344
Olfr341
LOC102640974
Gm24373
Gm8247
Snrnp35
Gm597
Gm26491
Stfa2
BC020402
Bcl2a1b
Olfr1226
Cd300lh
Gm23830
Gm23983
Gm22018
Gm25091
Gm23007
Ighv1-62-3
Snora36b
Gm23903
Vmn2r109
Gm25834
9330198N18Rik
Gm24919
Olfr1427
Snora21
C4a
Gm14327
Gm9994
n-R5s40
Gm23855
Gm25396
Gm25990
Gm23513
Ces1e
Mir1931
Snord72
Xlr
Olfr820
Gm25569
Zfp457
Gm14379
Gzmn
Taar7d
Obp1a
Gm26394
Gm24141
Gm22720
Olfr518
Gm25682
Gm13364
Olfr492
Gm25274
Gm24955
Mir124a-2
Vmn2r54
9430076C15Rik
Rpl28-ps4
Gm24695
Gm23128
Arhgef26
Ptprz1
Lix1l
Acsf2
Tpcn1
Mir3101
Ttyh1
Id4
Id2
Efhd1
Phxr4
Gm26289
Gm16076
Gja1
Plcd4
Gpld1
Mir1957a
Gm26226
H2-Ab1
Plekho2
Plekho1
Tmem243
Gm22334
Car8
Tnfsf12Tnfsf13
Mir5119
Mir1912
Zbtb20
Slc31a2
Hmgn5
Snord98
Hadh
Nwd1
Tmem47
LOC102633634
Scrg1
Itih5
Mmp14
Qk
Cml5
Cml3
Nfia
Ednrb
As3mt
Gm3150
Ctsc
Rftn2
Aass
Mertk
Mir128-1
Tnc
Olfr128
Fxyd1
Fgfr3
Mirlet7f-1
Sepp1
Hspb8
LOC102632739
Fmod
S1pr1
Tor1aip1
Gprc5b
Fbxo8
Mr1
Pla2g7
Mro
Hapln1
Mfge8
4933439G19Rik
Mt2
Mt3
Mt1
Mir154
Mir150
Fabp7
Suclg2
Atp13a4
Mirlet7c-1
LOC102642140
Slc8b1
Dleu2
Gm13910
Gabrg1
Fam107a
Pygb
Pygm
Gramd3
Bgn
B930003M22Rik
Zfp873
Vcan
Ptch1
Gm22882
Gm22228
Cfh
Dapp1
Slc6a20a
Lair1
Rlbp1
Slco2b1
Me1
Chic2
Gm22927
Sparc
Osgin2
Hist2h2ac
2900092D14Rik
Eogt
Omd
Sfxn5
Lpin2
Gm12737
Rorb
Dnajc19-ps
Boc
Slc14a1
Ppp1r17
Slc13a3
Slc13a4
Slc13a5
Psd2
Gm23716
Rhoq
Rhoj
Rhoc
Ly86
Ezr
Slc7a2
Gm7367
Pdgfd
Abhd3
Abhd4
Gm24588
Sdc4
Mir721
Fam20a
Gpc6
Gm25325
Gm5665
Tst
Smox
Gpc5
C030013D06Rik
Scd1
Sox21
Smpdl3a
Dcn
Aqp4
Gm11940
Slc7a10
Slc7a11
Klf3
Ascl1
Hmgcs2
Serpine2
Mpp6
2310022B05Rik
Matn4
Mir344
Pcp2
Kcnj10
Kcnj16
Cyp2j9
Slc2a12
Fcgrt
Bcan
9430041J12Rik
Snapin
Magt1
Cyp4f15
Mfsd2a
Itpkb
Elovl5
Elovl2
Gm26446
Scara3
Ndrg2
Slc27a1
Tprkb
Gm15776
Rnaset2a
Neurod1
Bbox1
Lgr4
Igsf1
Gbp7
Atp1a2
Gm24630
Rfx4
Tmem100
Gm22957
Apoe
Antxr1
Lpcat2
6720489N17Rik
Fcgr2b
Meis1
Mir421
Gm23555
LOC102642252
Smo
Chchd10
Mir344-2
Vamp3
Gm3325
Gm23181
Gpr56
Gm2a
Gm25720
Epb4.1l2
Plod2
Entpd1
Nupr1
Prodh
Gm22447
Zfp960
Senp8
Hpgd
Gm24576
Stra6
Ecm2
9930017N22Rik
Dbx2
Gm26194
Lxn
Sumo2
Plscr4
Gldc
Slc9a3r1
Elf1
Mir467e
Pmch
Agmo
Mir337
Prrx1
Fam180a
Gm24060
Myo6
C3ar1
Zc3hav1
Mir136
Cmtm6
Cmtm5
Tgfbr1
Dexi
Ctsh
Ctso
Ctss
Gabra6
Chpt1
Gm16759
Gm23455
Akr1c18
Gm24431
Hoxa5
Bin2
A630066F11Rik
Ranbp3l
Fermt2
Mlc1
Arhgef33
Fam96a
Fcgr3
Chchd2
B2m
Gm19269
Gm24608
Cst3
Lce1m
Mybpc1
Sptssa
Gm24103
Msl2
Ssfa2
Hsdl2
Itpr2
Acsbg1
Plce1
Ntsr2
Tmem229a
Cxcl14
Cnpy1
C030018K13Rik
Tspan18
Tspan12
E330033B04Rik
Slc22a4
Slc22a6
Slc22a8
Akr1b10
Prelp
Slc6a13
Slc6a11
Ttpa
Mfap1b
Laptm5
Bmpr1a
Osr1
1700084C01Rik
Islr
Slco1c1
Nqo2
Rbx1
Gm24890
Mid1ip1
Axl
Gm14459
Chil1
Hsd11b1
Gm23482
Tmem179b
Klhl5
Emp2
Emp3
Gm24916
Zfp36l1
Zfp36l2
AW047730
Ednra
Gm11677
Pdgfrb
Tgfb1
Khdc1c
Cyp4f14
Sprr1b
Ogn
Cspg5
Gpam
Gm25306
Ptgds
Anxa3
Rbp1
Gm9938
Plxnb1
Lrrc2
Nkain4
Fjx1
Ak3
Zxda
Gm23406
Gm25804
Emx2
Adam17
Olig2
Olig1
E030003E18Rik
Parvb
Htra1
Serping1
Vkorc1
Gm10561
Gm14719
Msn
Gpr37l1
AI464131
Cped1
Gm25631
Sema3d
Acadl
Acadm
Gdf10
LOC102635674
9430037G07Rik
Cd81
Cd84
Gm9753
Bmp7
Bmp6
Bmp4
C130030K03Rik
Aldoc
Tpp1
Sugct
Itgam
Itga6
Baalc
Ncan
Angpt1
Gm23166
Gm25780
Trim30d
Tlr13
Zfp273
Rras
Pdlim5
Pnrc2
Colec12
Chrdl1
Rpp38
Lcat
Lrrc58
BC064078
Snord57
Necap2
Pon2
Ugp2
Cand2
Mir568
Slc41a1
Timp4
Timp3
Selenbp1
Gpr34
Ly96
Sox2ot
C030037D09Rik
Cln5
Siglech
Gsap
Acot2
Zfp942
Zfp946
Gm25544
Zhx2
Gm26037
Cstf2
Acat3
Jam2
Arhgap5
Gstm1
Tlcd1
Bmpr1b
Nadk2
LOC102635912
Sparcl1
Cd38
Cd33
Slc6a9
Galnt1
Cyth4
2020-09-02
Scg3
Hus1
Efemp1
Tpmt
Dbi
Stk10
Gm19522
Fam213a
5930403L14Rik
Zfp781
Casp8
Apbb1ip
Fxyd5
Gm24041
Sox9
Socs4
Dhrs3
Gna13
Fcrls
A930024E05Rik
Gm20235
Sox2
Sox1
Car13
Gfap
Itfg3
Lap3
Hpgds
Ang
Itgb5
Itgb8
Hepacam
Lpcat3
Lrig1
Cbs
B930095G15Rik
Gm24355
Gm24357
Notch1
Notch2
Mmd2
Gm20515
Cpq
B020010K11Rik
Mboat2
Gm22571
Gm22574
Tmem170
LOC102636589
Hist1h1c
Ptma
Socs2
Vcam1
Apln
Mir669j
Mir669o
E2f5
Csf1r
Katnbl1
Mir487b
Tril
Lhfp
Vcl
Gm24128
5430403G16Rik
Man1c1
Atp6v0a2
Cldn10
Fn1
Traf4
Pttg1ip
Zscan12
Mpeg1
Ginm1
Ceacam1
Gm25596
Gm25048
C4b
S100a1
Fgfrl1
Cd180
Gm24095
Papss2
Ost4
Parp12
Mir493
Gm5083
Gm5089
Cd63
Cd68
Asrgl1
Ifna15
Kank2
Kank1
AU023762
Atp1b2
Havcr2
Cyp2d22
Phkg1
Lfng
Sat1
Heph
Cx3cr1
Mir1b
Ddah1
Slc25a18
2900052N01Rik
Mir300
Gm22303
Fam181b
Marveld2
Fgd6
Il18
Acsl3
Acsl6
Hnrnpf
Slc38a3
Hacl1
Cdh20
Dao
Gm24030
Slc39a12
C530030P08Rik
Stk17b
Agt
Ctdsp1
Sash1
AI987944
Gm23422
Ifngr1
Metrn
Glud1
Hexb
Cat
Cyp4v3
Mir384
Mir380
Trp53inp1
Gm12840
Atp6v0e
Gm5945
2610528A11Rik
Trav15-1-dv6-1
Egfl6
Aldh1a1
Aldh1a2
Hist1h4k
Folh1
Selplg
Epas1
Retsat
Cnn3
D130040H23Rik
Gm24112
Gm26404
Gm15963
Abca1
Abca9
Prg4
Glul
Zfp36
Zfp119a
Mob1a
Gm9104
Ddr2
Ndp
Desi2
Mtss1l
C1qc
C1qb
C1qa
Trav9d-3
Dio2
Cd151
Hist2h2be
Calcrl
Gstk1
Acss1
Mir1933
Fzd7
S100a13
Zbtb41
Thrsp
Appl2
I830077J02Rik
Slc1a2
Plcb3
Mir543
P2ry12
P2ry13
Gpr17
Tram2
Slc29a3
Pros1
Lpar6
Lpar4
Slc1a3
Slc18b1
Cpne3
Eci1
Spi1
Pld2
Lix1
Paqr6
Adhfe1
Tm2d1
Rbm12b2
Maob
Ptplb
Gm22455
Paqr8
Clu
Lrp4
Fads1
Fads2
Eps8
Tlr3
Hist1h2bg
Hist1h2bc
Hist1h2bl
A2m
Gm5148
Reep3
Vtn
Stom
Nfe2l2
Gm6548
Gm20257
Gm26154
S100b
Gm11266
Ppap2b
Tmem176b
Adora2b
Gm25188
Etnppl
Crot
Grin2c
Ctxn3
Tmem120b
Csrp1
Mcur1
Cp
Cd9
Dad1
Neat1
Gm15735
Cd53
Rp2h
Sft2d2
Fcer1g
Ptpn22
Gm22940
Lgi4
Rpe65
Ywhaq
Zcchc24
Dnajb9
Amot
Ppp1r3c
Ppp1r35
2810055G20Rik
Gjb6
Ephx2
Pik3cg
Fam63b
Zfp691
Zfp455
Phka1
Il6st
Olfml3
Gm24959
Unc93b1
4632428N05Rik
Aldh6a1
Usp53
Mir181b-1
Zfp953
Hrsp12
Tmem198b
Trem2
Gm26853
Ryk
Gm24564
Agpat5
Atf7ip
Gm3608
Lyn
Aldh1l1
Kctd12
Kctd14
Cpt1a
Cth
Slc4a4
Hist2h2ab
Trib2
Prex2
Mir325
Tom1l1
Zic2
A130040M12Rik
Inpp5d
Mir376b
Srgn
Gm11772
Tpd52l2
Gm4559
Olfr1269
Nhsl1
Egfr
Pld4
Gm24401
Gm24400
Itih3
6330407A03Rik
Scamp2
Traj25
Chst2
Mier1
Hdac8
Kcnip3
Sod3
Id3
Dock8
Pdk4
Ankrd49
Snap23
Phyhd1
LOC102639184
Mir485
Stra13
Sall1
Dmp1
Rpl21-ps7
Mir872
Gm17655
Car5b
Pdp2
Hey2
Txnip
Dbpht2
Gm17364
Mir15a
Fabp5
Pkd2
Sike1
Zfp874b
Fkbp9
LOC102637693
Ift27
Gm10118
Gli3
Zfp937
Sowahc
Tmtc3
Timm21
Tcf7l1
Thap2
Mir186
H2-T22
Gm6665
Ifitm2
Trps1
Zscan29
Kcnj13
9630013A20Rik
Mir374b
2610507I01Rik
Ephb4
Echs1
Tdgf1
Ptplad2
2610203C20Rik
Tcn2
Igf2
Ptgr2
Sgms2
Lpp
Nrarp
Prdx6
Gm20083
Mrpl32
Gm24575
Gm25374
Mir99a
Npl
Col1a2
Gm17066
n-R5s77
Tnfrsf19
Slc35e2
Acaa2
Gm25148
Sh3pxd2b
Gm24379
Bcar3
Gm3764
Gm25406
LOC102642160
Gatc
Gm22200
Zfp229
Snai2
Thbs2
Gca
Stk32a
Mtmr10
Gm24915
Tmem223
Cyp1b1
Gm266
Eif2ak2
Gm23213
Snapc3
Lrrc9
Zfp654
Zxdb
Mcc
Pnpla7
Ddx5
Zfp759
Bloc1s1
1810037I17Rik
Frmpd1
Zfp868
Lin52
Dram2
Gm6055
LOC102633673
Pon3
Zfp944
Ighv1-73
Slc6a1
Vwa5a
Dbp
Eya1
Bnip2
Npas3
Aspn
Cables1
Acta2
Dhrs4
Sned1
Gm23475
Farp1
Slc26a7
St3gal4
Gm8615
Mir138-2
Gm24876
Gm25966
AU020206
Igkj1
Gm10933
Aebp1
Rpl21-ps12
Itgb2
A330048O09Rik
Npc2
Gm23654
Wls
Gm25993
Mlh3
Slc12a4
Nnat
Tjp2
Tjp1
C130071C03Rik
Zfp397
Gm23722
Rcbtb2
4931406C07Rik
Tmem173
Wsb1
Bet1
Cep85l
Adk
D3Ertd751e
Gm2115
Itm2a
Csgalnact2
Tlr7
Jag1
Aldh2
Them4
Lama2
Gm25183
Mir9-2
Styx
Gm19938
Lamb2
Pde3b
Vim
Rdh5
Agl
Idh2
Idh1
Alpl
Igsf11
Fam198a
Mir876
Gm13111
BC023719
Gm10858
LOC101056001
Mir344h-1
S100a6
Gm20417
Gm2694
C130060C02Rik
Gm22299
Naaa
Gm6404
1700012D14Rik
Nr2e1
Snx18
Gm25878
Zfp748
Gpx8
Fkbp7
Dab2
Cntfr
Mir5123
Gm25908
Emr1
Gm25552
Slc7a7
Zfp449
Ifitm3
Yae1d1
9930111J21Rik2
Mir340
Smpd2
Ccr1l1
Phf11b
Gm22732
AA387883
Gbp4
4632427E13Rik
Igfbp2
Igfbp7
Pde5a
Gm22271
Nxpe4
Serpinh1
Gm26016
Cep112os2
Gm5617
D830031N03Rik
Mir505
0610031J06Rik
Kirrel2
Zfp955a
Proca1
Gm25489
LOC102637129
Nmi
Pisd-ps2
Tmem159
Fbxo30
Gm20158
Lum
Abcb4
Gm17388
AA667203
Cpe
Adamts10
B4galt1
Mfap3
Anxa5
Tm2d3
Gareml
Vezf1
Gm11274
Gm26007
Gm26265
Mir679
Gm25019
Pvrl3
Speer8-ps1
Kctd12b
Gm20064
Hist2h2aa1
Rnft1
Gm19521
Mir692-1
Eng
H2-M1
En2
Gdpd2
Mir669n
C030023E24Rik
Gm10154
Mir495
Gm22403
Ly6c2
Bmpr2
Cdh5
Emcn
Mtmr14
Gm3250
n-R5s8
Zfp521
Pltp
Gm26408
Mir654
Skap2
Apobec1
Pfn1
Pfn4
Mir496a
Creg1
Ntn4
Gm19578
Gm22459
Gm23608
Pdgfc
Zbed6
Gm25026
Mir9-1
Tmem64
Gm17739
Gjb2
Bst2
Ocln
BC002059
Gm7265
Cenpq
Kl
Gm23121

## Sheet: Common 497 downregulated genes
Gene symbol
Gm24355
LOC102635912
Acadm
Cmtm5
Siglech
Gldc
Zfp873
Dleu2
Ptplb
Katnbl1
Cyp2j9
Islr
Plcb3
Slc13a5
Atp13a4
Fcrls
Hist1h2bc
Hrsp12
C030013D06Rik
Gpr37l1
Casp8
Fads1
Gpr17
Gm6548
Gbp7
Dnajc19-ps
Cyp4f15
Dcn
Axl
Egfr
Hadh
C1qa
Jam2
Slc22a8
Sdc4
Rftn2
Mir380
Hist2h2be
Gm25780
Ptpn22
Plod2
Zcchc24
Ppap2b
Smox
P2ry13
Id4
1700084C01Rik
Ctsh
Tnfsf12Tnfsf13
Hepacam
Epb4.1l2
Vcan
Slc7a2
Gm22574
Cx3cr1
Gm24095
Itga6
Olfml3
Lpar6
Itpkb
Mir300
Fgfr3
Mir1b
Aqp4
Gm10561
Sox1
Plce1
Cd33
Hist1h4k
Cd63
Gm15735
Cspg5
Gm15776
Gpam
Tril
Pla2g7
Calcrl
Gstk1
Sox2
AW047730
Hpgds
Prodh
Tpmt
Slc38a3
Slc13a3
Ginm1
Metrn
Pon2
Mir376b
Gpc5
Slc8b1
Cml5
Phka1
Reep3
Gm20235
Slco2b1
Apln
Mt1
Kcnj16
A2m
Timp3
Mir421
Tlr3
Abhd3
Ptprz1
Zfp36l2
Dio2
Glud1
Gm9938
Ephx2
S1pr1
Gm15963
E2f5
Hist2h2ac
Gm24588
Mertk
C1qc
Gm13910
Cd38
Akr1c18
Ctss
Rorb
Timp4
Mr1
Cyp4v3
Fam20a
Itih5
Gm5089
Pros1
Agpat5
Lpcat3
Phxr4
B2m
Pnrc2
Gm23181
Sash1
Gpc6
Selplg
Efemp1
Papss2
Ang
Nfia
Slc15a2
Cd81
Rlbp1
Slco1c1
Gm23455
Cpt1a
Htra1
Mir344-2
Cd151
Laptm5
Ddr2
Tmem47
AI987944
Entpd1
Mfge8
Bbox1
Atp1a2
Lrp4
Hexb
Ntsr2
Mir3101
Notch2
Atp6v0e
Ssfa2
Sat1
Fabp7
Bin2
Gstm1
Tpp1
Unc93b1
Aldoc
Cyth4
Grin2c
Dad1
Tgfbr1
Inpp5d
Fam96a
Mt2
Ednrb
Gm19522
Mir384
Gm2a
Emx2
2810055G20Rik
Aldh6a1
Fcgrt
Tspan12
Mfsd2a
Phkg1
Omd
Klhl5
Itih3
Cfh
Abca1
Pygb
Pmch
Lgi4
AI464131
Colec12
Pdlim5
Pttg1ip
Ugp2
Ppp1r3c
Tmem100
Fcer1g
Mir1839
Olig1
Kcnj10
Ptch1
Ttpa
Parp12
Asrgl1
Lair1
Chpt1
Slc7a10
Galnt1
Tpcn1
Fam181b
Mybpc1
Pdgfd
Cldn10
P2ry12
Ctsc
Mir344
Gm22303
Dbi
Ndp
Nadk2
Mir181b-1
Cnn3
Mpp6
Prg4
Acsbg1
Eci1
Srgn
Apbb1ip
Lrrc2
Scg3
Tm2d1
Mpeg1
Slc22a6
Sparc
Tprkb
Mir543
Gm14719
Plxnb1
Fads2
Slc27a1
Slc22a4
Apoe
Gm24357
Tmem179b
Eps8
Ncan
Cnpy1
Kctd12
Lix1
Gpr56
Rfx4
Fam107a
Psd2
Gm24401
Trem2
Gm25596
Appl2
Fam180a
Amot
Man1c1
Ndrg2
Dapp1
Ecm2
Lgr4
Zfp455
Cth
C1qb
Elovl2
Stom
Rras
Mboat2
Mir568
Vkorc1
Mirlet7f-1
Slc1a3
Gm23406
Fam213a
Atp1b2
Slc18b1
Ly86
Glul
Havcr2
Scara3
Zfp36l1
Scd1
Agmo
Sparcl1
C530030P08Rik
Prex2
Acsf2
Gjb6
Acadl
Fn1
Paqr6
Ttyh1
Crot
Cmtm6
Il18
Slc39a12
Tom1l1
Pdgfra
Acsl3
Itgb8
Tmem176b
Acss1
Gm22228
Rbm12b2
Ly96
Tlcd1
Aldh1a1
Mtss1l
E030003E18Rik
mt-Tn
Ddah1
Slc1a2
Cp
Gm25544
Ctso
Baalc
Fmod
Sox9
Rhoj
Ogn
Plekho2
Nkain4
Gna13
Rhoq
Sft2d2
Hist2h2ab
Vcam1
Gm24608
Ceacam1
Suclg2
Slc6a11
Myo6
Hpgd
Bcan
Mir337
2310022B05Rik
Rnaset2a
Rbp1
Cyp2d22
S100a1
Cst3
Etnppl
Mid1ip1
Gja1
Fgfrl1
Adhfe1
Cxcl14
Fermt2
5430403G16Rik
2900052N01Rik
Rpe65
Lfng
Cd180
LOC102632739
Mir487b
Gramd3
Fjx1
Itgam
Slc4a4
LOC102642140
5930403L14Rik
Lix1l
Csf1r
Dhrs3
Serping1
Gm11084
Tmem229a
Folh1
Clu
Bmpr1b
Gpld1
B930095G15Rik
Egfl6
Cped1
Hsd11b1
Slc7a11
Abhd4
Dbx2
Mcur1
Slc29a3
S100b
Gm3150
Mmp14
Chst2
Kank1
Aass
Chil1
Mmd2
4632428N05Rik
Gfap
Gpr34
Msn
Aldh1a2
Mir128-1
Emp2
Acot2
Arhgef26
Prelp
Bmp6
Zxda
Mt3
Zc3hav1
Bmp7
Fxyd1
Cd53
Tmem198b
Serpine2
Lpin2
Efhd1
Pik3cg
Maob
C130030K03Rik
Epas1
Nqo2
Itgb5
Scrg1
Mlc1
Zfp953
Hoxa5
Itpr2
Mir1957a
Cyp4f14
Ezr
Slc14a1
Pld4
Lrig1
Cbs
Hist1h1c
Ost4
Lxn
Thrsp
Gm22940
Pygm
Nwd1
F3
Notch1
Lhfp
Abca9
Gm26853
Lcat
Gm24916
Slc25a18
Acsl6
Myoc
Arhgap5
Usp53
Cpq
Gabrg1
Cat
Cd68
2900092D14Rik
Cpne3
Paqr8
Slc6a20a
Smo
Mir154
Ranbp3l
Bmpr1a
Mir325
Gm22455
Vcl
Ptgds
Tnc
Adora2b
Slc13a4
Chrdl1
Bgn
Gdf10
Hist1h2bl
Ednra
Zfp781
Gsap
Slc41a1
Anxa3
Lpar4
Aldh1l1
Nfe2l2
Sugct
Sfxn5
Olig2
Sepp1
Mir493
Agt
Dao
