# Supplementary material for: Insights into how environment shapes post-mortem RNA transcription in mouse brain
Source: Sci Rep. 2021 Jun 21;11:13008. doi: 10.1038/s41598-021-92268-y (PMC8217559; doi:10.1038/s41598-021-92268-y)
Supplement: Supplementary file 3 — Supplementary Information 3. [file 41598_2021_92268_MOESM3_ESM.xlsx]

## Sheet: Clustering-LineageCorrelations-
Supplementary Dataset File S3. Identification of most likely cell types and tissues represented in RNA samples. On the left are represented the enriched categories while columns are for the sample types: Ctrl = Control, Bur = Buried, Sub = Submerged, Exp = Exposed. Numbers on the row 4 and column B represents clusters, instead numbers in the matrix the z-scores.
UID		Ctrl	Bur	Sub	Exp
		2	1	1	1
Hypothalamus	2	1.48537	1.42994	1.39734	1.41695
Spinal Cord	2	1.55975	1.47245	1.45571	1.47947
Olfactory Bulb	2	1.6202	1.56134	1.53647	1.53001
Oligodendrocyte Progenitor	2	1.17832	1.08811	1.07364	1.08607
Oligodendrocytes	2	1.08398	1.03051	1.02341	1.04904
Cerebellum	2	1.33382	1.13755	1.19706	1.15451
Amygdala	1	1.95735	1.96743	1.91781	1.92874
Neurons	1	1.89675	1.97925	1.93951	1.95311
Prefrontal Cortex	1	2.01787	1.97945	1.95146	1.93668
Cerebral Cortex	1	1.94198	1.9065	1.88838	1.87213
Hippocampus	1	1.74317	1.70649	1.67981	1.67447
