# Supplementary material for: Insights into how environment shapes post-mortem RNA transcription in mouse brain
Source: Sci Rep. 2021 Jun 21;11:13008. doi: 10.1038/s41598-021-92268-y (PMC8217559; doi:10.1038/s41598-021-92268-y)
Supplement: Supplementary file 4 — Supplementary Information 4. [file 41598_2021_92268_MOESM4_ESM.xlsx]

## Sheet: Clustering-MarkerGenes_correlat
Supplementary Dataset File S4. Gene expression of marker clusters. Expression is in log2[fold change]. The left column indicates the gene and the cluster to whom the gene belongs separated by columns (:). Columns for sample names are described as follows: condition:microarray chip name. Sub = Submerged, Ctrl = Control, Exp = Exposed, Bur = Buried.
UID	Sub:A502_(MoGene-2_0-st).CEL	Sub:A602_(MoGene-2_0-st).CEL	Sub:A702_(MoGene-2_0-st).CEL	Ctrl:C500_(MoGene-2_0-st).CEL	Ctrl:C600_(MoGene-2_0-st).CEL	Ctrl:C700_(MoGene-2_0-st).CEL	Exp:C502_(MoGene-2_0-st).CEL	Exp:C602_(MoGene-2_0-st).CEL	Exp:C702_(MoGene-2_0-st).CEL	Bur:T502_(MoGene-2_0-st).CEL	Bur:T602_(MoGene-2_0-st).CEL	Bur:T702_(MoGene-2_0-st).CEL
Sub:Krt82	0.482414	0.217745	0.410226	-0.211296	-0.0410019	-0.0833501	0.114563	-0.00146755	-0.100251	-0.338323	0.16761	0.00146755
Sub:Gm10544	0.567478	0.361833	0.193061	-0.0184481	-0.0171422	-0.0171586	-0.00494887	-0.013218	-0.106851	0.280913	0.00494887	0.04523
Sub:Mslnl	0.137479	0.406758	0.319555	-0.00296839	0.0026695	-0.100318	-0.0296152	0.15728	-0.0213517	-0.184561	0.0737461	-0.0026695
Sub:Lrrc8d	0.17601	0.380439	0.088361	-0.107744	-0.117725	0.03666	-0.0799497	0.00362284	-0.201439	-0.0653247	0.0120971	-0.00362284
Sub:Olfr1465	0.393944	0.156426	0.476497	-0.209575	-0.209256	-0.278393	-0.0204125	0.0204125	-0.157908	-0.438052	0.0453316	0.0438361
Sub:Gm24847	0.116851	0.35703	0.452062	-0.338072	-0.0123104	0.0123104	-0.0563175	0.0440757	-0.191084	0.0443974	-0.20289	-0.157685
Sub:Gm24537	0.0403362	0.544189	0.444168	-0.017264	0.00334738	-0.0613284	-0.00334738	-0.0857836	0.058767	-0.0848601	-0.0432679	0.0404183
Sub:Gm20073	0.0928616	0.377993	0.651964	-0.0751173	-0.0330604	0.00658024	0.0936762	-0.0175414	0.0230917	-0.159329	-0.123437	-0.00658024
Sub:Olfr934	0.664679	0.47449	0.192243	-0.0259882	-0.138345	0.0259882	0.0694275	-0.488992	-0.107138	-0.0759395	0.0739151	-0.103889
Sub:Slc22a28	0.183487	0.522227	0.413201	0.0713111	0.0743158	-0.0458557	-0.090591	-0.0578621	-0.33228	-0.227641	-0.334375	0.0458557
Sub:Trbv19	0.3043	0.465902	0.14377	0.105657	-0.0268664	0.0268664	-0.0390811	-0.173613	-0.0934328	0.0700642	-0.240721	-0.0934328
Sub:Vmn1r222	0.305476	0.17448	0.239526	0.0340118	0.127266	-0.0602965	-0.111488	-0.149432	-0.0810496	0.0146643	-0.240341	-0.0146643
Sub:Gm11175	0.392152	0.3804	0.830032	-0.0260281	-0.124828	0.0260281	-0.108965	0.0812921	-0.135776	-0.38835	-0.182419	0.300796
Sub:Gm5124	0.200588	-0.450042	-0.357648	-0.328175	-1.04437	0.055405	-0.00343379	0.00343379	0.41126	0.103956	-0.0798877	0.428223
Sub:Olfr770	0.354359	0.275104	0.228618	0.0128564	-0.374672	0.0382625	-0.255351	0.0104581	-0.0104581	-0.290624	-0.0894517	-0.107119
Sub:Gm10367	0.541219	0.611622	0.288339	-0.145086	-0.285507	0.160932	-0.206999	0.17681	0.00474377	-0.0230222	-0.403429	-0.00474377
Sub:Eda2r	0.427134	0.25084	0.3393	-0.279609	-0.0303818	-0.0588997	0.123807	0.0158791	-0.135112	-0.0158791	0.122305	-0.231903
Sub:Gm12407	0.268437	0.176262	0.392578	-0.307872	0.0194307	0.0238371	-0.118117	-0.0666715	0.0405833	-0.0194307	-0.258193	-0.0990896
Sub:Map3k11	0.569837	0.314048	0.449035	-0.203219	-0.0719923	-0.126254	0.156704	-0.33883	0.205756	0.0652743	-0.146747	-0.0652743
Sub:Olfr781	0.280471	0.445828	0.162517	0.134802	-0.0962728	-0.167776	-0.0696887	0.0216155	-0.105363	0.0846594	-0.110786	-0.0216155
Sub:Spen	0.0934981	0.10037	0.138597	0.0156405	-0.0277718	0.0100919	-0.0737288	-0.0191088	-0.020545	0.0777475	-0.0100919	-0.0489641
Sub:Gm773	0.150271	0.43046	0.356033	-0.0757041	0.112774	-0.0525204	-0.0216353	-0.124897	0.0216353	0.153855	-0.115461	-0.0727187
Sub:Gm26214	0.390579	0.444065	0.32329	0.0346618	-0.440214	-0.132466	-0.191756	-0.0722821	0.139348	0.026746	-0.0484858	-0.026746
Sub:A630031M04Rik	0.620695	0.337776	0.176234	-0.236763	-0.0346988	-0.200841	-0.00517666	-0.226935	0.00517666	0.0676678	-0.178501	0.0492383
Sub:Gm24717	0.453441	0.194835	0.522567	-0.0848683	0.144423	-0.0118261	0.16651	0.00330411	-0.226302	-0.0587245	-0.068846	-0.00330411
Sub:Esp34	0.314672	0.589219	0.315225	-0.129074	-0.0209754	0.281125	0.0369903	-0.155261	-0.0506929	0.0209754	-0.119077	-0.133922
Sub:R3hdm2	0.178151	0.0921699	0.0595338	-0.0321745	-0.00991049	0.0158941	-0.00265977	-0.0704349	0.00265977	-0.0156263	0.0394443	-0.0252837
Sub:Gm17449	0.275551	0.0648009	0.337788	-0.0134945	-0.0609581	-0.0458215	-0.0384598	0.0256336	0.0854595	7.9285e-05	-7.9285e-05	-0.027581
Sub:Olfr1416	0.158953	0.245814	0.410516	-0.116153	-0.109735	0.00131174	-0.0802892	0.0946788	0.0721165	-0.0143928	-0.171945	-0.00131175
Sub:4930447A16Rik	0.721047	0.329567	0.399732	-0.321377	0.0114909	-0.312496	0.0265795	-0.0114909	-0.0734206	-0.228651	-0.0991315	0.210546
Sub:Gm11464	0.429917	0.345205	0.643236	0.0967445	-0.169772	-0.0967445	-0.135366	0.149611	-0.14556	0.188513	-0.348131	-0.121589
Sub:Gm25346	0.516794	0.331048	0.462463	0.00932918	-0.260308	-0.0734671	0.109931	-0.136377	-0.403981	0.120829	-0.00932918	-0.3017
Sub:Gm12315	0.118874	0.314332	0.3089	0.107658	-0.0358345	-0.007945	-0.127563	-0.00275586	0.0851499	0.00275586	-0.0381767	-0.0353073
Sub:Avpr2	0.288773	0.527734	0.238536	0.0536554	-0.0104907	0.0104907	-0.131813	-0.177189	0.0841498	-0.303116	-0.0549363	-0.218808
Sub:Vmn2r117	0.313657	0.860608	0.299933	-0.0314907	0.0314907	-0.188353	-0.128946	-0.0968768	-0.150877	0.0372415	-0.0478334	0.125519
Sub:Gm26249	0.703508	0.218758	0.424562	-0.167622	-0.0343997	-0.211873	-0.106326	-0.0108006	-0.126783	0.0625674	0.0108006	0.17416
Sub:LOC102640451	0.659085	1.03806	0.492633	0.00209049	-0.585807	-0.0333603	0.0419553	-0.514548	-0.0926767	0.186337	-0.00209049	-0.123783
Sub:Krtap1-5	0.380326	0.519648	0.272243	0.148504	-0.162472	-0.274169	-0.162472	-0.155929	-0.0757479	0.00665407	-0.00665407	0.123529
Sub:Med26	0.359587	0.387634	0.0854567	-0.0662858	-0.0595445	-0.00681212	-0.15306	0.0799203	0.00681212	0.0103303	-0.0871049	-0.0789227
Sub:Gm9926	0.625841	0.35593	0.399468	-0.234482	0.202894	-0.0806197	-0.302957	-0.0529063	-0.0305318	-0.0505674	0.0305318	0.105814
Sub:6030469F06Rik	0.45554	0.257528	0.599174	-0.190276	-0.321815	-0.0947567	-0.0401477	0.0401477	-0.0552087	0.0904784	-0.29017	0.0671494
Sub:Gm25214	0.510791	0.534513	0.238514	-0.223304	0	0.0804384	-0.246505	0.0543927	-0.256721	-0.358449	0	-0.149113
Sub:Gm5893	0.390678	0.261626	0.287371	-0.303573	-0.0447546	-0.0871141	-0.141392	0.0569417	-0.00323217	0.0692569	-0.0881326	0.00323217
Sub:Vmn1r213	0.347651	0.739591	0.55981	0.0186306	0.183175	-0.415164	-0.00444377	0.00444377	-0.0325357	-0.193913	-0.291742	-0.16391
Sub:Draxin	0.334226	0.487525	0.413727	0.02235	-0.1885	-0.0766485	0.258367	0.0606753	-0.02235	-0.150809	-0.1137	-0.102137
Sub:Gm24665	0.349545	0.254584	0.574813	-0.0456961	-0.0799649	-0.0887896	-0.00588925	0.00912615	0.00588925	0.0127723	-0.376977	-0.127901
Sub:Olfr1280	0.171594	0.0809721	0.236436	-0.043768	-0.0309957	-0.0202411	-0.0050287	0.0471404	0.0287034	0	-0.0832526	0
Sub:Gm12689	0.455315	0.150223	0.465671	0.00634266	0.00634266	-0.0593446	-0.00634266	-0.0421998	-0.011234	0.0494359	-0.236378	-0.0970252
Sub:Gm22312	0.848176	0.524938	0.782768	-0.155008	-0.0461002	0.114378	-0.0910763	-0.600327	-0.168904	-0.30613	0.16493	0.0461002
Sub:Sult1b1	0.563851	0.500433	0.199591	-0.00322368	-0.204397	-0.0378966	0.0635758	0.0919945	0.00322368	-0.0163448	-0.0679391	-0.157506
Sub:Gnat1	0.49359	0.687226	0.463749	-0.0698654	-0.269426	0.21842	0.19198	-0.130361	0.0569274	-0.0745496	-0.0569274	-0.166901
Sub:4.93E+23	0.678222	0.322031	0.811217	-0.295284	-0.116341	0.0431812	0.183481	-0.299794	-0.0431812	0.0440515	-0.176455	-0.167601
Sub:Gm22889	0.866406	0.893489	0.563296	0.00162105	-0.606568	-0.196165	-0.186029	0.192217	0.123224	-0.00578067	-0.00162105	-0.120079
Sub:Gm10610	0.355293	0.628847	0.385195	0.1272	-0.180855	-0.0903505	-0.0912684	0.0755339	-0.212855	0.0595287	-0.222378	-0.0595287
Sub:Gm16677	0.242166	-0.355021	-0.00384829	0.00384829	0.122062	-0.0263558	-0.228036	0.592655	0.261843	0.191473	-0.224353	-0.0489705
Sub:Slc26a8	0.299511	0.33853	0.319577	-0.132996	0.124169	-0.0906029	-0.130215	-0.159064	0.0065947	-0.0065947	-0.0231512	0.0789528
Sub:Gm7518	0.472786	0.503098	0.244245	-0.0276669	-0.153023	-0.0295254	0.00380577	-0.00380577	-0.0373814	0.134064	-0.0757623	0.121136
Sub:D030018L15Rik	0.750075	0.238457	0.527552	-0.137215	0.0728673	-0.0057287	0.00811341	-0.00448444	-0.114252	0.00448444	-0.0116234	-0.0930322
Sub:Dnajc5g	0.454005	0.797816	0.646287	-0.0824772	-0.301725	0.00509842	-0.353575	-0.241893	-0.00509842	0.174853	-0.178197	0.0115649
Sub:Olfr191	1.06659	0.819925	1.21746	-0.564197	-0.0961703	0.0961703	0.106234	-0.127054	-0.403747	0.342401	-0.379039	-0.231388
Ctrl:Sash1	-0.0479263	-0.00210433	-0.0063137	0.838535	0.905265	0.817913	0.00210433	0.11966	-0.172536	0.124473	-0.0469227	-0.0469683
Ctrl:Ogn	-0.211889	0.0473657	-0.15847	2.31765	2.18738	2.4143	0.109897	-0.58201	-0.537562	-0.331548	-0.0473657	0.113843
Ctrl:C1qb	0.221966	-0.119966	-0.127727	2.17074	2.28015	2.82706	-0.344697	-0.0264239	-0.446014	0.000958787	-0.000958787	0.072862
Ctrl:Scrg1	-0.0736941	-0.244626	0.00282535	2.01079	2.3532	2.1939	0.228329	-0.269753	-0.130637	-0.00282535	0.297299	-0.389674
Ctrl:Lcat	-0.0272263	-0.161483	0.0845861	2.02617	1.87594	2.15136	0.0726687	0.0272263	-0.0373834	-0.16027	-0.511466	-0.461715
Ctrl:Aldoc	0.29737	-0.051926	-0.0998106	1.62413	1.43284	1.50114	0.051926	-0.15756	-0.233818	-0.0749611	-0.132748	0.0878969
Ctrl:Acadl	-0.0723155	-0.119737	0.0666749	0.954404	0.892429	0.848908	-0.0375824	-0.178436	-0.0578193	0.0375824	-0.0530029	0.124909
Ctrl:Sfxn5	-0.0176243	0.0380927	-0.242363	1.35281	1.35546	1.30801	-0.35376	-0.159529	-0.0844884	-0.154147	0.107517	0.0176243
Ctrl:Jam2	0.022385	-0.231003	0.0368461	1.36044	1.32202	1.40721	-0.102118	-0.291249	-0.290575	-0.210646	-0.022385	0.0995933
Ctrl:Elovl2	-0.111194	-0.167416	-0.185331	1.60498	1.73501	1.46182	0.20459	-0.016591	-0.0276072	-0.0135701	0.0135701	0.252833
Ctrl:Scg3	-0.0014286	-0.109386	0.0014286	0.757492	0.787279	0.707308	0.101475	-0.0528058	-0.123072	0.0138473	-0.0210532	-0.144298
Ctrl:Ppp1r3c	-0.100993	0.279477	-0.174247	2.19275	2.05932	2.00763	0.435981	-0.0946098	-0.144378	-0.0446205	-0.0478305	0.0446205
Ctrl:Lxn	-0.0405189	0.0771251	0.00902134	1.17321	1.03763	1.22941	-0.240071	-0.259177	-0.0687756	-0.0589204	0.000742622	-0.000742623
Ctrl:Rlbp1	-0.0657956	-0.162709	-0.0306066	1.19486	0.922738	0.887942	0.0377603	0.00282876	-0.10588	-0.0184709	0.0197617	-0.00282876
Ctrl:Papss2	-0.0103352	0.0254082	-0.448223	2.36415	2.85608	2.81934	-0.0876801	0.0103352	-0.313022	0.395025	-0.296787	-0.113912
Ctrl:Ptch1	0.00568318	0.0317798	-0.142985	0.932202	1.07368	1.02655	0.133087	-0.0513278	-0.00568318	-0.0662722	-0.167378	-0.156944
Ctrl:Vcl	-0.0871137	-0.231072	0.0448745	0.803836	0.892259	0.865723	-0.0163685	0.0163685	-0.0450141	-0.0486207	0.059208	-0.0380498
Ctrl:Slc1a3	-0.0820399	0.246202	-0.00627079	3.03277	3.05857	3.02814	-0.466551	-0.506728	-0.632077	-0.126952	0.00627079	0.223408
Ctrl:Slc39a12	-0.476023	0.0186437	-0.147176	2.38041	2.33124	2.42013	0.0411988	-0.286804	-0.380463	0.331228	-0.0186437	-0.133278
Ctrl:E030003E18Rik	-0.0106091	-0.0996133	-0.345782	2.52822	2.03495	2.23339	0.0913894	0.252394	0.0106091	-0.250753	-0.234092	-0.272488
Ctrl:Clu	0.04757	-0.00205207	-0.148531	0.867129	1.05276	1.13819	-0.138262	-0.0886049	-0.0159252	0.00205207	0.0686293	-0.0230577
Ctrl:Ptprz1	-0.479197	0.0101188	-0.0101188	2.10629	2.14553	2.19018	0.140329	-0.357042	-0.229417	-0.25114	0.160928	-0.219788
Ctrl:Sparcl1	0.062675	-0.0714269	-0.0580947	0.755573	0.716945	0.755049	-0.0560423	-0.116459	-0.137832	-0.0467462	0.0467462	0.0615471
Ctrl:Itgb5	-0.0122377	0.0122377	0.0696564	1.24259	1.28468	1.34823	0.0445843	-0.337	-0.197214	-0.10532	-0.16703	-0.103942
Ctrl:S100a1	-0.253419	-0.0633742	-0.0954902	1.43888	1.52699	1.55251	-0.16277	-0.0728582	0.094555	0.0633742	-0.249677	0.172908
Ctrl:Pon2	-0.11177	-0.143096	-0.306675	1.34548	1.36411	1.44439	0.0664131	-0.276445	-0.00488298	-0.135112	0.00488298	0.0770834
Ctrl:Fabp7	-0.62446	-0.310092	-0.0706905	2.77568	3.23846	3.04009	0.208516	-0.337752	0.0706905	0.205857	-0.234598	-0.0803327
Ctrl:P2ry12	0.278884	-0.0491202	0.179079	2.4843	2.11727	2.45749	-0.0429253	0.00189783	-0.265602	-0.00189783	-0.365959	-0.145961
Ctrl:Slc25a18	0.0577723	-0.000539404	0.102232	2.31926	2.44622	2.33264	-0.107326	-0.173447	0.000539403	-0.492951	-0.524077	-0.302759
Ctrl:Crot	0.11479	-0.119835	-0.14019	1.10639	0.914726	0.985717	-0.015192	-0.0889487	0.000566675	-0.000566674	0.042738	-0.087538
Ctrl:Slc4a4	0.020988	-0.128448	-0.0092476	1.4692	1.58798	1.48382	-0.267307	-0.242231	-0.287171	0.0092476	-0.121925	0.120082
Ctrl:Axl	0.206925	-0.188532	-0.0847425	1.41729	1.33761	1.36415	-0.0423548	-0.0035775	-0.14135	0.0035775	-0.194697	0.0375053
Ctrl:S1pr1	-0.691186	0.103069	0.0974643	2.69912	2.71046	2.83989	-0.216438	-0.348613	-0.268884	-0.285416	0.0480194	-0.0480194
Ctrl:Suclg2	-0.0895394	-0.181638	0.0399897	1.63029	1.47724	1.36175	-0.210304	-0.304498	-0.133844	0.0290201	-0.0290201	0.043228
Ctrl:Ednrb	0.150441	0.00338647	-0.284523	2.78079	2.68784	2.69682	-0.128335	-0.226522	-0.487814	-0.00338647	-0.204853	0.350992
Ctrl:Mmd2	0.0642682	-0.114003	-0.0642682	1.51469	1.52394	1.52325	-0.0976324	-0.259188	-0.13936	-0.0669844	0.161941	0.14197
Ctrl:Kcnj10	-0.139499	0.188889	-0.0476202	1.54568	1.58219	1.81322	0.0843436	-0.116207	0.0476202	-0.157983	-0.125428	-0.200462
Ctrl:Ly86	-0.144723	-0.267404	0.0698105	2.34089	2.29988	2.78645	0.21199	-0.294751	-0.0217988	0.0217988	-0.0902824	-0.283689
Ctrl:Acsbg1	0.0697454	-0.0567481	-0.0102347	2.04006	2.31911	2.3376	-0.379666	-0.0585138	-0.0608618	-0.362011	0.0102347	0.129914
Ctrl:Timp4	-0.396989	-0.296134	-0.054001	2.52057	2.19637	2.68897	0.018837	-0.304143	0.0260518	-0.018837	-0.208118	0.108795
Ctrl:Mt1	-0.12367	0.0368598	-0.198969	1.56992	1.57747	1.65539	-0.21043	-0.224504	-0.070241	-0.0368598	0.150199	0.0988977
Ctrl:Fads1	-0.0078608	0.10756	-0.15418	1.31537	1.3944	1.36889	-0.117386	-0.270621	-0.131808	0.00459682	0.0396502	-0.00459682
Ctrl:Mlc1	0.181895	0.104451	-0.15199	2.49378	2.56686	2.36012	-0.399613	-0.272773	-0.365463	-0.0708747	-0.165411	0.0708747
Ctrl:Abhd4	-0.0262725	0.0183663	-0.160336	1.41855	1.54437	1.33117	0.0655491	-0.0295801	0.164709	-0.0183663	-0.180176	-0.0239934
Ctrl:Atp1a2	-0.234561	0.0488355	0.0279719	2.68909	2.50532	2.63841	-0.434667	-0.556046	-0.171565	-0.0279719	0.0436259	-0.257306
Ctrl:Hexb	-0.289244	-0.0843382	0.0172781	1.86388	1.85351	1.85609	0.0484594	-0.150346	-0.208965	-0.0172781	0.099348	-0.346494
Ctrl:Gpr37l1	0.434065	-0.0705966	0.0423041	2.62652	2.74917	2.78268	-0.0423041	-0.0991214	-0.307187	-0.143093	-0.147277	0.0597019
Ctrl:Gja1	-0.192485	0.192016	-0.0130609	3.32055	3.39498	3.2662	0.0130609	-0.641619	-0.166105	-0.354879	0.118945	-0.160494
Ctrl:Ttyh1	0.075788	0.0201407	-0.0119365	1.34971	1.47136	1.50502	-0.273186	-0.0531247	-0.0162854	-0.0130456	-0.0704408	0.0119365
Ctrl:Etnppl	-0.109357	0.0636729	-0.0636729	2.51461	2.26479	2.28235	0.14553	-0.280892	-0.227766	-0.120437	0.180212	-0.087822
Ctrl:Sparc	0.0451124	0.0602255	-0.108838	2.03532	1.74257	1.99274	-0.172612	-0.125919	-0.0451124	-0.169129	-0.164871	0.143951
Ctrl:Pla2g7	-0.0397426	0.0526058	-0.301264	2.38737	2.29578	2.28857	-0.237889	-0.148506	-0.406031	-0.25307	0.0397426	0.0605056
Ctrl:Ntsr2	-0.20914	0.00481721	0.0203556	2.43853	2.67775	2.7358	-0.372404	-0.117789	-0.287941	-0.192219	-0.00481721	0.17255
Ctrl:Ndrg2	-0.186182	0.0145179	0.075931	1.96212	1.87096	2.00472	-0.120463	-0.2614	-0.0269497	-0.191803	0.116001	-0.0145179
Ctrl:Aqp4	0.002983	-0.002983	-0.169217	3.41242	3.25139	3.23949	0.217816	-0.142542	-0.543031	0.0110048	-0.295044	-0.280766
Ctrl:Mt2	-0.0695336	0.227001	-0.144147	2.62909	2.68607	2.78217	-0.224017	-0.111796	-0.0741039	-0.0596653	0.0596653	0.241427
Ctrl:Slc6a11	-0.367675	0.116558	-0.104756	2.7975	2.96215	3.06411	-0.0557718	-0.335402	-0.169677	-0.107417	0.0800285	0.0557718
Ctrl:Luzp2	0.0506788	0.064905	-0.041064	-0.035814	0.035814	0.227179	0.108785	0.27663	-0.0834766	-0.463322	-0.445331	-0.147438
Ctrl:Ppap2b	-0.00911966	-0.0302911	-0.0360074	2.86806	2.98993	3.12148	-0.0712022	-0.385583	0.00911966	0.0549871	0.0683062	-0.0308937
Ctrl:Gfap	-0.0500787	0.0741899	-0.0258173	1.71283	1.81479	1.86867	0.00231491	-0.0306494	-0.110249	-0.00231491	0.0238983	-0.115816
Exp:1700061E17Rik	0.134315	-0.0216754	0.00907902	-0.466441	-0.134332	-0.351831	0.390513	0.626128	0.246798	-0.0932883	0.0579648	-0.00907902
Exp:Gm11773	0.00110427	0.130224	-0.0568326	0.119945	-0.0489018	-0.10508	0.238706	0.260737	0.350914	-0.00110427	-0.0598333	-0.311215
Exp:Slc6a4	-0.29931	0.00963115	-0.110163	-0.312248	0.267876	-0.0929968	0.835473	0.280668	0.718259	-0.00963115	0.349654	-0.0554566
Exp:Gm22265	-0.271777	-0.105214	0.0130928	-0.195487	-0.0130928	-0.212657	0.551997	0.469844	0.514542	0.394623	-0.138504	0.258986
Exp:Tshz2	0.139427	-0.300092	-0.0420489	-0.182926	-0.280347	-0.255151	-0.0288955	0.13682	0.0772404	0.0288955	0.0745275	0.338683
Exp:Krt15	-0.0835592	0.0563774	-0.00644533	-0.103661	0.00644533	-0.0276679	0.339894	0.219149	0.408645	-0.07492	0.243811	-0.257529
Exp:Olfr138	-0.0622849	0.0168816	-0.15529	0.0773986	-0.102163	0.103337	0.216464	0.305927	0.106581	-0.0168816	-0.050971	-0.0415623
Exp:Eif4e1b	0.00750995	-0.124953	0.105227	-0.0377628	0.0374922	-0.109522	0.185144	0.317833	0.165438	-0.178501	-0.223705	-0.00750995
Exp:Olfr1048	0.00420249	-0.00420249	-0.00420249	-0.0973601	-0.077439	0.0461075	0.112908	0.225014	0.0952639	0.0112278	-0.0708308	-0.160916
Exp:Mup21	-0.171499	0.0341829	0.0950936	-0.0825668	0.141862	-0.0341829	0.284338	0.344452	0.172442	-0.202535	-0.103783	-0.0384777
Exp:Snord1c	-0.166138	-0.0857837	0.0501538	-0.0463207	0.209505	-0.0164797	0.353553	0.417871	0.278132	0.0164797	-0.0995028	-0.365748
Exp:Gm23219	-0.058946	-0.25443	-0.0523378	-0.0319077	0.0319077	-0.079572	0.256203	0.377515	0.379536	0.0385706	0.268913	-0.0520893
Exp:Gm20362	0.0164102	0.184085	-0.0164102	0.0743051	-0.0342082	-0.0342563	0.293001	0.300228	0.166393	-0.0439521	-0.147309	-0.102227
Exp:Hip1r	-0.0794228	-0.0250485	-0.0830389	-0.0439754	-0.0169544	0.012011	0.0783782	0.278085	0.188949	0.110836	-0.012011	0.0128682
Exp:Snord58b	-0.54551	-0.382882	0.0177669	-0.189933	-0.0813369	-0.18442	0.501703	0.732187	0.370266	0.239195	0.0704106	-0.0177669
Exp:Olfr1367	0.00254785	0.0429514	-0.133306	-0.000833696	0.000833697	-0.108805	0.405469	0.248246	0.210442	-0.0502919	-0.185998	-0.401404
Exp:Gm14393	0.00416578	0.093923	-0.108082	-0.00416578	-0.0461328	-0.390393	0.755097	0.636659	0.149879	-0.0127557	-0.00783123	0.081926
Exp:Mir96	-0.0264996	0.128025	0.25513	-0.0126659	-0.0438966	0.0126659	0.285181	0.285181	0.429448	-0.055486	-0.0241779	-0.155901
Exp:Zpbp2	-0.177812	-0.00340934	0.0362779	0.0297949	-0.255839	-0.180832	0.352898	0.0955587	0.283427	0.00340934	-0.100039	-0.07424
Exp:Gm826	-0.415595	-0.0156431	0.240523	0.00413814	-0.20914	0.0639922	0.305732	0.453723	0.602063	-0.175821	-0.00413814	-0.129897
Exp:Nupl2	-0.246931	-0.120448	-0.258957	-0.0855166	0.0773176	-0.0273612	0.261575	0.241647	0.270891	0.0273612	0.0734527	-0.0468587
Exp:Kif15	-0.0191156	-0.0950781	-0.158973	0.0443209	-0.00415527	-0.241639	0.25089	0.109268	0.402789	-0.1387	0.00415527	0.0150469
Exp:Mcpt-ps1	-0.150385	-0.0812994	-0.216889	-0.284307	-0.410018	0.06603	0.459673	0.597665	0.229426	0.0318811	-0.0318811	0.144191
Exp:9330198N18Rik	0.0778997	0.0554632	-0.367982	-0.343771	-0.14546	0.199661	0.359833	0.59229	0.365029	-0.0554632	-0.212007	-0.26983
Exp:ND4L	-0.173717	-0.0394587	0.0200356	-0.0253881	-0.0559433	-0.0151978	0.135729	0.193218	0.117416	0.0151978	0.0162675	-0.145041
Exp:Olfr1425	-0.11551	0.0795322	-0.0888261	-0.0368122	-0.100986	-0.103956	0.194655	0.163765	0.364527	0.0795322	-0.188795	0.0368122
Exp:mt-Tf	-0.478725	-0.166343	0.351669	0.0954225	-0.306038	-0.0954225	0.472934	0.596664	0.480164	-0.138923	0.451985	-0.346349
Exp:Gm23795	-0.284832	-0.314185	0.253248	-0.20333	-0.301075	-0.0459539	0.66459	0.49003	0.455697	0.156306	-0.4695	0.0459539
Exp:Gm6117	-0.151646	-0.22076	0.19067	-0.0771658	-0.22566	-0.121271	0.503121	0.402935	0.568646	0.0771658	-0.373817	0.243711
Exp:Gm12970	-0.0774516	-0.0133551	0.0133551	-0.0977888	-0.188662	0.0727882	0.18227	0.395278	0.172665	-0.186948	-0.136927	0.0323697
Exp:Trim34a	0.00387247	0.000228639	-0.176813	-0.0841521	-0.092757	-0.0272324	0.167477	0.335779	0.106487	0.0111295	-0.000228639	-0.168199
Exp:E230013L22Rik	0.0227304	-0.218976	-0.167065	-0.0622757	-0.0967543	-0.0227304	0.156434	0.377147	0.431998	-0.154987	0.0311706	0.150971
Exp:Fsip1	-0.0420964	-0.0401468	0.00278426	-0.264699	-0.00278426	-0.0329425	0.260532	0.624052	0.455092	0.0492644	0.27455	-0.04712
Exp:Gm13262	-0.0633373	-0.0677329	-0.0450353	-0.209653	-0.0841947	-0.0953035	0.190871	0.393711	0.347474	0.0694931	0.0450353	0.169254
Exp:C030029H02Rik	0.0115044	-0.122784	-0.132313	-0.0623939	0.0300085	-0.0726213	0.0856129	0.236867	0.277448	-0.158462	-0.0115044	0.0446398
Exp:Fam129b	-0.052739	0.00787119	0.0183274	-0.0299648	-0.0401207	-0.00787119	0.437487	0.106707	0.526582	0.126518	-0.0333071	-0.163436
Exp:Gm10288	0.0103317	0.215197	-0.0103317	-0.11068	-0.0147531	-0.0304008	0.238921	0.327131	0.378652	0.128245	-0.0940719	-0.0466824
Exp:Gm23007	0.151803	0.0629437	-0.247992	-0.26444	-0.303162	0.0598856	0.440425	0.422336	0.372065	-0.330357	-0.329882	-0.0598856
Exp:Gm13648	-0.169818	0.0842178	-0.0031588	0.0031588	-0.264566	-0.11896	0.281274	0.158942	0.356343	0.0132158	-0.11896	-0.0769033
Exp:Gm25507	0.019099	0.114535	-0.019099	-0.0706602	-0.0796785	-0.0858716	0.220899	0.14724	0.222549	-0.0426273	-0.0283267	0.0764945
Exp:Zdhhc9	0.0642102	-0.0216255	0.000917349	-0.137011	-0.0133066	-0.000917348	0.164981	0.112082	0.209051	-0.0308427	0.00403835	-0.11314
Exp:Gm26774	0.00135191	-0.151094	-0.0359677	-0.115694	-0.0182881	-0.0417109	0.496553	0.180597	0.413626	0.126698	-0.00135191	0.153866
Exp:Gm22978	0.312123	0.0878635	-0.0633554	-0.075442	-0.106794	-0.222689	1.18811	0.928158	0.304092	0.0633554	-0.137078	-0.341698
Exp:mt-Tr	-0.198507	-0.245408	0.148869	-0.0117652	-0.0876661	0.0117652	0.396531	0.478873	0.356342	-0.243141	0.15293	-0.247614
Exp:Gm24210	0.117161	0.12319	-0.354799	-0.184665	-0.112681	-0.00701082	0.348373	0.382873	0.466938	-0.224048	-0.211774	0.00701082
Exp:9430032J07Rik	-0.235554	0.0726862	-0.00112021	0.00112021	-0.0134653	0.0772096	0.52237	0.462709	0.146712	-0.0459269	-0.0376088	-0.0890131
Exp:Hoxd1	0.0238585	-0.0189069	0.0828848	0.000282465	-0.00145131	-0.000282464	0.128316	0.245734	0.238835	-0.143457	-0.0310944	-0.117338
Exp:Gm15628	0.036595	-0.0635372	-0.162736	0.0488802	-0.202327	-0.148063	0.487509	0.360276	0.293217	0.143639	-0.323746	-0.036595
Exp:Gm26340	-0.227521	-0.0110602	0.053333	-0.217373	-0.0147054	0.0110602	0.397912	0.57592	0.259178	-0.154323	-0.0159295	0.158859
Exp:Gm4744	-0.0553745	-0.261194	-0.0591013	-0.0453903	-0.132706	-0.115816	0.391666	0.223956	0.319652	0.0839232	0.0453903	0.0520582
Exp:Gm23754	-0.316124	0.0853354	-0.165828	-0.158734	-0.0853354	0.222655	0.348788	0.974682	0.678892	-0.149653	0.103799	-0.127454
Exp:Gm25496	-0.0221148	-0.0555239	0.100395	0.0221148	-0.0514243	-0.0719379	0.172881	0.274678	0.494739	-0.0729186	0.0238063	-0.129205
Exp:Olfr664	-0.00451632	-0.0759048	-0.0362176	0.00451632	0.0105507	-0.165744	0.252901	0.116472	0.328382	0.050776	-0.039805	-0.022387
Exp:Tmod4	0.0845897	-0.124283	-0.135173	0.113394	-0.0166939	-0.0528409	0.449737	0.178066	0.428318	0.0166939	-0.0853617	-0.144202
Exp:Gm23314	0.112928	-0.19254	0.0327358	-0.0634273	-0.0440921	0.157597	0.278302	0.460627	0.629354	-0.0327358	-0.19254	-0.139677
Exp:Gjc2	0.142242	-0.00951758	0.0343618	0.00951758	-0.200832	-0.0213969	0.552354	0.502593	0.240931	-0.204896	-0.0523758	-0.156372
Exp:Snora70	0.145782	-0.343639	0.237507	-0.275699	-0.703774	-0.19885	1.49509	1.20301	0.979816	0.544263	-0.25747	-0.145782
Exp:Gm25651	0.0992389	-0.213761	-0.0137754	-0.211351	-0.330839	0.301301	0.813976	0.556896	0.688225	0.0137754	-0.109269	-0.220369
Exp:Olfr313	0.0403828	0.0234425	-0.0234425	-0.178292	-0.077546	0.066427	0.301173	0.336196	0.355155	-0.0619265	-0.164709	-0.152659
Exp:Edil3	-0.027641	-0.0529544	-0.0187263	-0.0524557	0.0302089	-0.0189708	0.258592	0.199967	0.234207	-0.0108724	0.0512278	0.0108724
Bur:Trim2	-0.175959	0.04991	-0.0405137	-0.00977871	-0.0406334	0.00977871	0.0476304	-0.0500964	-0.0957778	0.0493692	0.305163	0.264758
Bur:Ptprn2	0.120861	0.021166	-0.021166	-0.0984517	-0.134067	-0.0281907	-0.0454875	-0.026225	0.166025	0.237535	0.185868	0.286294
Bur:Rgs12	-0.0219375	-0.0397555	-0.0253687	-0.0581617	0.154742	0.0219375	0.0628075	-0.21527	-0.0957742	0.403978	0.335963	0.118175
Bur:Akap6	0.0381219	-0.00629585	-0.0863139	-0.10904	-0.129307	-0.0221305	-0.0348816	0.00629585	0.0140397	0.0698432	0.113124	0.206507
Bur:Cldn20	-0.045551	-0.019871	0.101905	-0.152356	-0.317277	-0.110738	-0.235895	0.0566936	0.019871	0.338854	0.418991	0.145194
Bur:Gm11817	-0.0385979	-0.131037	0.18331	0.0217444	-0.0217444	-0.0691119	0.0245355	-0.079017	-0.214007	0.413808	0.104912	0.429341
Bur:Epha6	-0.125798	0.0376932	-0.0340879	-0.270266	-0.180499	-0.152275	-0.0268029	0.0268029	0.0868648	0.2335	0.286996	0.161587
Bur:Ppil2	0.0764143	-0.034435	-0.165133	0.020325	-0.0267615	0.0333373	-0.14792	-0.020325	-0.131073	0.0985755	0.274661	0.213599
Bur:Gm4181	-0.0189902	0.183751	-0.183755	-0.430281	-0.117384	-0.114293	0.0189902	0.233681	-0.0837969	0.529842	0.767458	0.272249
Bur:Ppp1r9a	0.0484527	0.0069167	-0.112054	-0.0989244	-0.0635432	-0.0952287	0.0596123	-0.0361594	-0.0069167	0.189556	0.109199	0.112748
Bur:4632411P08Rik	0.0393894	0.0499815	-0.13662	-0.0111594	-0.00910222	-0.0753368	0.00910222	-0.00938576	-0.234528	0.0660783	0.421874	0.502555
Bur:Zfp516	-0.0397972	-0.0697426	-0.106527	0.0506072	0.0443835	-0.0705465	-0.221618	-0.108602	0.0397972	0.277409	0.308765	0.0778537
Bur:1700064J06Rik	-0.0467827	0.0467827	-0.133473	-0.0742494	-0.277966	-0.285742	0.0642916	-0.103531	0.0705431	0.348612	0.262285	0.200865
Bur:Osbpl8	-0.0202117	-0.0300138	-0.106871	-0.0678696	0.0710873	-0.0719512	0.0467721	0.0202117	-0.0783355	0.164349	0.265044	0.0766932
Bur:Faim	-0.0682	0.058264	-0.126473	0.109962	-0.0151404	0.0151404	-0.051334	-0.103182	-0.051334	0.301115	0.19147	0.112892
Bur:Olfr1415	0.0118326	-0.0118326	-0.413581	-0.0509856	0.257743	-0.0905009	-0.473301	-0.354182	0.0688315	0.410754	0.466059	0.801094
Bur:Brsk1	0.091657	0.0194193	-0.0161158	-0.201955	-0.249274	-0.0972989	-0.0647732	-0.0844499	0.0161158	0.191394	0.257969	0.199537
Bur:Mcrs1	0.00544305	-0.0962276	-0.00544305	-0.0274116	-0.0271619	-0.0788639	-0.0369011	0.0839753	0.0387919	0.213838	0.171285	0.07359
Bur:Wdr75	0.0054307	-0.0741601	-0.0922133	-0.0152793	-0.0054307	0.0433866	-0.0446528	-0.0983927	0.0226767	0.121392	0.0741295	0.127383
Bur:Olfr1480	0.108989	0.0417887	-0.194147	0.0135395	-0.0196496	-0.0865072	-0.0268448	-0.30216	-0.0135395	0.490999	0.374057	0.15003
Bur:Ilf2	0.00269951	-0.100854	-0.0725647	0.02976	-0.0426222	-0.00269951	-0.0142735	0.034296	-0.0101473	0.195814	0.197515	0.0399018
Bur:Prol1	-0.151293	-0.0309936	0.00933166	0.0804457	-0.00933166	-0.0439602	-0.0935771	0.116803	-0.199036	0.382399	0.171357	0.229954
Bur:LOC102642189	-0.0774159	0.0813522	0.0114417	-0.0754829	-0.0495318	0.00784375	-0.124133	-0.00784375	-0.104127	0.0823677	0.165251	0.279095
Bur:Ncbp1	-0.112736	-0.0922429	-0.0144737	-0.09524	-0.0695107	0.120662	0.0144737	-0.125298	0.0209442	0.0897985	0.278373	0.270266
Bur:Peli3	-0.215371	0.0945002	0.00789853	-0.176916	-0.0204813	-0.147708	-0.179724	-0.00789853	0.125085	0.296204	0.198356	0.557038
Bur:Dph3b-ps	0.510428	-0.186523	0.00854527	-0.179302	-0.00812034	-0.110526	-0.01281	-0.157539	0.00812034	0.661301	0.384516	0.750839
Bur:Astx6	0.0259383	-0.0248876	-0.191226	0.0248876	-0.132049	-0.382941	-0.461143	0.127134	-0.339282	0.45065	0.396714	0.345736
Bur:n-R5s93	0.00272028	-0.511737	-0.121295	-0.00272028	-0.0413091	-0.183575	0.240751	0.101477	-0.206995	0.771142	0.481052	0.376065
Bur:Tmem178b	-0.0364383	0.0855785	-0.0142036	-0.0224186	-0.00429471	-0.0895658	0.0645647	0.00429471	-0.0687247	0.123188	0.173519	0.134718
Bur:Mctp1	0.0247565	0.00463708	0.0875919	-0.157539	-0.0612779	-0.1663	-0.00463708	-0.0423753	-0.0897337	0.23599	0.204502	0.124434
Bur:LOC102633991	-0.0666546	0.318226	0.0220837	-0.134435	0.00594359	-0.274527	-0.00594359	-0.0321011	0.154611	0.0672079	-0.022157	0.194313
Bur:Cox7a2	-0.0333523	-0.121925	-0.0443161	0.052021	0.0207394	-0.0397161	-0.0237949	0.00223786	-0.00223786	0.0827663	0.188623	0.112499
Bur:Ak9	-0.126158	0.0676269	-0.241277	-0.160216	-0.155952	-0.283378	0.195036	0.0325462	-0.0325462	0.480584	0.27005	0.342789
Bur:Kat5	-0.0335853	-0.0090467	-0.053232	-0.144968	-0.0196351	0.031857	0.0090467	0.0326918	-0.0853928	0.182871	0.137609	0.0914872
Bur:Plk2	0.0437161	0.0325551	0.0364653	-0.113972	-0.117419	-0.173609	-0.0964734	-0.0325551	-0.0785405	0.12752	0.323912	0.162818
Bur:Ttc7b	-0.00850416	0.0298981	-0.0141767	-0.0310756	-0.0231631	-0.0158663	-0.0343173	0.00850416	0.0690056	0.154108	0.261768	0.0667538
Bur:Uqcc2	-0.0349424	-0.0154635	0.00102249	0.0485954	-0.0253551	-0.00102249	-0.128383	0.0193217	-0.193158	0.160712	0.150146	0.298141
Bur:Igf1r	-0.186306	0.0303934	-0.0309114	0.0127894	0.146805	-0.0410994	-0.0127894	-0.029295	-0.0357212	0.156506	0.333034	0.271205
Bur:Cntnap5a	-0.0175684	0.023243	-0.101271	-0.203387	0.0175684	-0.172555	-0.0384182	-0.326325	0.0575441	0.287384	0.534513	0.20396
Bur:Zbtb38	-0.222518	0.185451	-0.223716	0.0311131	0.00233198	-0.00370827	0.0568725	-0.0744737	-0.00233198	0.133096	-0.140181	0.0305259
Bur:LOC102631588	0.0709896	-0.295817	-0.00576397	0.00576397	-0.029224	-0.252978	-0.175792	-0.186639	0.0101863	0.329585	0.186933	0.401247
Bur:Rnf144b	-0.0447028	-0.00357885	-0.148949	0.0406165	0.00357885	0.135976	-0.0345619	-0.177325	-0.0536399	0.188403	0.334644	0.243239
Bur:Mir30a	-0.257056	-0.121205	-0.0325061	0.158869	-0.154148	0.0325061	-0.130732	-0.276409	0.0846594	0.335952	0.36997	0.371868
Bur:Arhgef2	-0.0146874	0.118797	-0.0684602	-0.0674354	-0.0827572	-0.104854	0.0146874	-0.0896809	0.0296989	0.173022	0.214034	0.174183
Bur:Tmem222	-0.0433655	0.0200634	0.0554128	-0.0750545	-0.0200634	-0.0550455	-0.0721819	-0.143987	0.0353225	0.0979994	0.202038	0.262512
Bur:Robo2	-0.01032	-0.0112168	-0.046374	-0.0955574	-0.0739521	-0.0499367	0.163959	0.01032	0.0265631	0.149729	0.279011	0.303057
Bur:Baiap2	-0.111196	0.0646898	-0.105433	0.0042686	-0.000788692	-0.203282	-0.0564094	-0.143085	0.000788692	0.150427	0.228439	0.231461
Bur:Rn18s	-0.0477784	0.0144776	-0.0193019	-0.0113195	-0.0167206	-0.00947967	-0.0206308	0.0399705	0.00947967	0.0796834	0.0694313	0.174268
Bur:Nrp2	-0.148676	-0.166524	-0.00478666	-0.242735	0.0106949	-0.116583	0.00478666	0.125748	-0.13812	0.29551	0.320499	0.220976
Bur:Pdzk1	0.00367746	0.00789855	-0.0208736	-0.0212773	-0.0172494	-0.0195424	-0.0786308	-0.00367746	0.0790607	0.177278	0.244154	0.0805947
Bur:Lama3	-0.00672064	-0.0728586	-0.117535	0.01468	0.00672064	0.0141824	-0.124247	-0.0165089	-0.142824	0.146416	0.198807	0.128422
Bur:Mir3108	0.243051	0.0234142	-0.130454	-0.0234142	-0.0558065	-0.114105	-0.0537868	-0.0976887	0.227006	0.609899	0.415068	0.406509
Bur:Dlg3	0.00768947	-0.00768947	-0.0378375	-0.105387	0.0507172	-0.127418	-0.017085	-0.0800812	0.0199815	0.1061	0.327757	0.269541
Bur:Gas7	0.0537593	0.0288415	0.0047027	-0.0671969	-0.0047027	-0.0802259	-0.0225417	-0.0206747	-0.00831046	0.157317	0.108813	0.213024
Bur:Gm4489	-0.027301	-0.0502369	0.122029	-0.0211816	-0.158866	-0.0446001	-0.0692118	0.0211816	0.0260715	0.367443	0.211498	0.270987
Bur:Smg9	0.0287206	-0.0244728	-0.0134808	-0.0319821	0.0134808	-0.0813831	-0.0666724	-0.0593263	0.0962895	0.158132	0.277222	0.257524
Bur:Mllt4	0.0137415	-0.0193744	-0.0733859	-0.0326115	-0.00620528	-0.0405329	0.00620528	-0.00660634	0.0250186	0.0874526	0.154899	0.199953
Bur:Mgea5	0.00700401	-0.00420465	-0.0160763	-0.025044	0.0279954	-0.0426958	-0.0023155	-0.0288196	0.0023155	0.070505	0.098611	0.0761382
Bur:Rapgef5	-0.00039303	0.000393031	0.025088	-0.151789	-0.00876389	-0.114342	-0.0550907	-0.0545874	0.00259495	0.175938	0.25294	0.253671
Bur:Rgs14	-0.0531378	-0.0261076	0.037443	-0.0834299	-0.00133366	0.00133366	0.0529428	-0.0425478	-0.137837	0.369206	0.320139	0.20882
