# Supplementary material for: Insights into how environment shapes post-mortem RNA transcription in mouse brain
Source: Sci Rep. 2021 Jun 21;11:13008. doi: 10.1038/s41598-021-92268-y (PMC8217559; doi:10.1038/s41598-021-92268-y)
Supplement: Supplementary file 5 — Supplementary Information 5. [file 41598_2021_92268_MOESM5_ESM.xlsx]

## Sheet: Sheet1
Supplementary Dataset File S5. Itentification of motifs for RNA binding proteins. All genes here considered are part of the cluster upregulated in the controls represented in the figure 3. On the left the gene symbol. For each gene is represented the chromosome location, the start and the end positions of the identified motif, the searched motif, the strand gene location, ensembl gene and transcr…
	Chromosome	Start	End	Motif	Strand	Gene	Transcript	Annotation	Type	Mean Acc Short	Mean Acc Long
Sash1	chr10	8722327	8722332	ATTTA	-	ENSMUSG00000015305	ENSMUST00000015449	Exon^3UTR	protein_coding	0.7424	0.6264
	chr10	8722480	8722485	ATTTA	-	ENSMUSG00000015305	ENSMUST00000015449	Exon^3UTR	protein_coding	0.7706	0.6169
	chr10	8722817	8722822	ATTTA	-	ENSMUSG00000015305	ENSMUST00000015449	Exon^3UTR	protein_coding	0.6332	0.4155
	chr10	8724286	8724291	ATTTA	-	ENSMUSG00000015305	ENSMUST00000015449	Exon^3UTR	protein_coding	0.5959	0.4925
	chr10	8724417	8724422	ATTTA	-	ENSMUSG00000015305	ENSMUST00000015449	Exon^3UTR	protein_coding	0.5694	0.4896
	chr10	8724708	8724713	ATTTA	-	ENSMUSG00000015305	ENSMUST00000015449	Exon^3UTR	protein_coding	0.537	0.4267
Ogn	chr13	49623325	49623330	ATTTA	+	ENSMUSG00000021390	ENSMUST00000021822	Exon^3UTR	protein_coding	0.6724	0.4311
	chr13	49623345	49623350	ATTTA	+	ENSMUSG00000021390	ENSMUST00000021822	Exon^3UTR	protein_coding	0.587	0.439
	chr13	49623559	49623564	ATTTA	+	ENSMUSG00000021390	ENSMUST00000021822	Exon^3UTR	protein_coding	0.4446	0.3852
C1qb
Scrg1
Lcat
Aldoc	chr11	78327535	78327540	ATTTA	+	ENSMUSG00000017390	ENSMUST00000017534	Exon^3UTR	protein_coding	0.5851	0.4534
Acadl	chr1	66831089	66831094	ATTTA	-	ENSMUSG00000026003	ENSMUST00000027153	Exon^3UTR	protein_coding	0.6445	0.5622
Sfxn5	chr6	85213055	85213060	ATTTA	-	ENSMUSG00000033720	ENSMUST00000045846	Exon^3UTR	protein_coding	0.6959	0.6739
	chr6	85213094	85213099	ATTTA	-	ENSMUSG00000033720	ENSMUST00000045846	Exon^3UTR	protein_coding	0.5028	0.4278
	chr6	85213866	85213871	ATTTA	-	ENSMUSG00000033720	ENSMUST00000045846	Exon^3UTR	protein_coding	0.6031	0.4769
Jam2	chr16	84823871	84823876	ATTTA	+	ENSMUSG00000053062	ENSMUST00000114195	Exon^3UTR	protein_coding	0.5588	0.4768
	chr16	84824428	84824433	ATTTA	+	ENSMUSG00000053062	ENSMUST00000114195	Exon^3UTR	protein_coding	0.8252	0.6388
	chr16	84825435	84825440	ATTTA	+	ENSMUSG00000053062	ENSMUST00000114195	Exon^3UTR	protein_coding	0.6873	0.5807
	chr16	84825537	84825542	ATTTA	+	ENSMUSG00000053062	ENSMUST00000114195	Exon^3UTR	protein_coding	0.7044	0.6359
	chr16	84825612	84825617	ATTTA	+	ENSMUSG00000053062	ENSMUST00000114195	Exon^3UTR	protein_coding	0.6292	0.502
	chr16	84825715	84825720	ATTTA	+	ENSMUSG00000053062	ENSMUST00000114195	Exon^3UTR	protein_coding	0.5744	0.5058
	chr16	84825829	84825834	ATTTA	+	ENSMUSG00000053062	ENSMUST00000114195	Exon^3UTR	protein_coding	0.5144	0.4749
Elovl2	chr13	41182805	41182810	ATTTA	-	ENSMUSG00000021364	ENSMUST00000021793	Exon^3UTR	protein_coding	0.5239	0.4538
	chr13	41184133	41184138	ATTTA	-	ENSMUSG00000021364	ENSMUST00000021793	Exon^3UTR	protein_coding	0.6119	0.4784
	chr13	41184325	41184330	ATTTA	-	ENSMUSG00000021364	ENSMUST00000021793	Exon^3UTR	protein_coding	0.6808	0.5649
	chr13	41184833	41184838	ATTTA	-	ENSMUSG00000021364	ENSMUST00000021793	Exon^3UTR	protein_coding	0.5444	0.3747
Scg3	chr9	75643711	75643716	ATTTA	-	ENSMUSG00000032181	ENSMUST00000034699	Exon^3UTR	protein_coding	0.6116	0.5452
	chr9	75643588	75643593	ATTTA	-	ENSMUSG00000032181	ENSMUST00000034699	Exon^3UTR	protein_coding	0.5423	0.4404
Ppp1r3c	chr19	36733307	36733312	ATTTA	-	ENSMUSG00000067279	ENSMUST00000087321	Exon^3UTR	protein_coding	0.4945	0.3216
Lxn
Rlbp1
Papss2	chr19	32665630	32665635	ATTTA	+	ENSMUSG00000024899	ENSMUST00000025833	Exon^3UTR	protein_coding	0.7014	0.5729
	chr19	32665713	32665718	ATTTA	+	ENSMUSG00000024899	ENSMUST00000025833	Exon^3UTR	protein_coding	0.6264	0.5099
	chr19	32666161	32666166	ATTTA	+	ENSMUSG00000024899	ENSMUST00000025833	Exon^3UTR	protein_coding	0.5592	0.4521
	chr19	32667003	32667008	ATTTA	+	ENSMUSG00000024899	ENSMUST00000025833	Exon^3UTR	protein_coding	0.6909	0.4149
Ptch1	chr13	63508602	63508607	ATTTA	-	ENSMUSG00000021466	ENSMUST00000021921|ENSMUST00000194663	Exon^3UTR|Exon	protein_coding|nonsense_mediated_decay	0.5355	0.4605
	chr13	63508664	63508669	ATTTA	-	ENSMUSG00000021466	ENSMUST00000021921|ENSMUST00000194663	Exon^3UTR|Exon	protein_coding|nonsense_mediated_decay	0.5332	0.327
	chr13	63508676	63508681	ATTTA	-	ENSMUSG00000021466	ENSMUST00000021921|ENSMUST00000194663	Exon^3UTR|Exon	protein_coding|nonsense_mediated_decay	0.5115	0.3557
	chr13	63508680	63508685	ATTTA	-	ENSMUSG00000021466	ENSMUST00000021921|ENSMUST00000194663	Exon^3UTR|Exon	protein_coding|nonsense_mediated_decay	0.5204	0.3551
	chr13	63508818	63508823	ATTTA	-	ENSMUSG00000021466	ENSMUST00000021921|ENSMUST00000194663	Exon^3UTR|Exon	protein_coding|nonsense_mediated_decay	0.5127	0.4115
	chr13	63509001	63509006	ATTTA	-	ENSMUSG00000021466	ENSMUST00000021921|ENSMUST00000194663	Exon^3UTR|Exon	protein_coding|nonsense_mediated_decay	0.5096	0.4132
	chr13	63509481	63509486	ATTTA	-	ENSMUSG00000021466	ENSMUST00000021921|ENSMUST00000194663	Exon^3UTR|Exon	protein_coding|nonsense_mediated_decay	0.6169	0.4633
	chr13	63509537	63509542	ATTTA	-	ENSMUSG00000021466	ENSMUST00000021921|ENSMUST00000194663	Exon^3UTR|Exon	protein_coding|nonsense_mediated_decay	0.5436	0.4177
	chr13	63510754	63510759	ATTTA	-	ENSMUSG00000021466	ENSMUST00000021921|ENSMUST00000194663	Exon^3UTR|Exon	protein_coding|nonsense_mediated_decay	0.4559	0.3919
	chr13	63510953	63510958	ATTTA	-	ENSMUSG00000021466	ENSMUST00000021921|ENSMUST00000194663	Exon^3UTR|Exon	protein_coding|nonsense_mediated_decay	0.4581	0.3795
Vcl	chr14	21031863	21031868	ATTTA	+	ENSMUSG00000021823	ENSMUST00000022369	Exon^3UTR	protein_coding	0.6412	0.5658
	chr14	21032567	21032572	ATTTA	+	ENSMUSG00000021823	ENSMUST00000022369	Exon^3UTR	protein_coding	0.7148	0.5995
	chr14	21033049	21033054	ATTTA	+	ENSMUSG00000021823	ENSMUST00000022369	Exon^3UTR	protein_coding	0.5639	0.4793
	chr14	21033116	21033121	ATTTA	+	ENSMUSG00000021823	ENSMUST00000022369	Exon^3UTR	protein_coding	0.5638	0.4342
	chr14	21033662	21033667	ATTTA	+	ENSMUSG00000021823	ENSMUST00000022369	Exon^3UTR	protein_coding	0.7051	0.6873
Slc1a3
Slc39a12	chr2	14494636	14494641	ATTTA	+	ENSMUSG00000036949	ENSMUST00000082290|ENSMUST00000114731	Exon^3UTR|Exon^3UTR	protein_coding|protein_coding	0.5324	0.4471
	chr2	14494663	14494668	ATTTA	+	ENSMUSG00000036949	ENSMUST00000082290|ENSMUST00000114731	Exon^3UTR|Exon^3UTR	protein_coding|protein_coding	0.6478	0.4885
E030003E18Rik
Clu
Ptprz1	chr6	23052621	23052626	ATTTA	+	ENSMUSG00000068748	ENSMUST00000090568	Exon^3UTR	protein_coding	0.481	0.4204
	chr6	23052627	23052632	ATTTA	+	ENSMUSG00000068748	ENSMUST00000090568	Exon^3UTR	protein_coding	0.5463	0.4656
Sparcl1
Itgb5	chr16	33949141	33949146	ATTTA	+	ENSMUSG00000022817	ENSMUST00000069345|ENSMUST00000115028	Exon^3UTR|Exon^3UTR	protein_coding|protein_coding	0.4921	0.4235
S100a1
Pon2	chr6	5264838	5264843	ATTTA	-	ENSMUSG00000032667	ENSMUST00000057792	Exon^3UTR	protein_coding	0.4549	0.3788
	chr6	5265242	5265247	ATTTA	-	ENSMUSG00000032667	ENSMUST00000057792	Exon^3UTR	protein_coding	0.516	0.4557
Fabp7	chr10	57788336	57788341	ATTTA	+	ENSMUSG00000019874	ENSMUST00000020024	Exon^3UTR	protein_coding	0.6428	0.4474
P2ry12	chr3	59216272	59216277	ATTTA	-	ENSMUSG00000036353	ENSMUST00000050360	Exon^3UTR	protein_coding	0.7802	0.5007
	chr3	59216365	59216370	ATTTA	-	ENSMUSG00000036353	ENSMUST00000050360|ENSMUST00000170388	Exon^3UTR|Exon^3UTR	protein_coding|protein_coding	0.5661	0.4327
	chr3	59216614	59216619	ATTTA	-	ENSMUSG00000036353	ENSMUST00000050360|ENSMUST00000170388	Exon^3UTR|Exon^3UTR	protein_coding|protein_coding	0.809	0.6751
	chr3	59216811	59216816	ATTTA	-	ENSMUSG00000036353	ENSMUST00000050360|ENSMUST00000170388	Exon^3UTR|Exon^3UTR	protein_coding|protein_coding	0.8344	0.5131
	chr3	59216958	59216963	ATTTA	-	ENSMUSG00000036353	ENSMUST00000050360|ENSMUST00000170388	Exon^3UTR|Exon^3UTR	protein_coding|protein_coding	0.6508	0.5821
Slc25a18
Crot
Slc4a4	chr5	89040918	89040923	ATTTA	+	ENSMUSG00000060961	ENSMUST00000113216|ENSMUST00000130041|ENSMUST00000148750	Exon^3UTR|Intron^CDS|Intron^CDS	protein_coding|protein_coding|protein_coding	0.7691	0.5551
	chr5	89041793	89041798	ATTTA	+	ENSMUSG00000060961	ENSMUST00000113216|ENSMUST00000130041|ENSMUST00000148750	Exon^3UTR|Intron^CDS|Intron^CDS	protein_coding|protein_coding|protein_coding	0.5816	0.5339
	chr5	89042277	89042282	ATTTA	+	ENSMUSG00000060961	ENSMUST00000113216|ENSMUST00000130041|ENSMUST00000148750	Exon^3UTR|Intron^CDS|Intron^CDS	protein_coding|protein_coding|protein_coding	0.6868	0.5995
	chr5	89235339	89235344	ATTTA	+	ENSMUSG00000060961	ENSMUST00000148750	Intron^3UTR	protein_coding	0.6408	0.5053
	chr5	89237122	89237127	ATTTA	+	ENSMUSG00000060961	ENSMUST00000148750	Exon^3UTR	protein_coding	0.6392	0.4425
	chr5	89237557	89237562	ATTTA	+	ENSMUSG00000060961	ENSMUST00000148750	Exon^3UTR	protein_coding	0.3643	0.2539
	chr5	89239597	89239602	ATTTA	+	ENSMUSG00000060961	ENSMUST00000148750	Exon^3UTR	protein_coding	0.5238	0.5486
	chr5	89239648	89239653	ATTTA	+	ENSMUSG00000060961	ENSMUST00000148750	Exon^3UTR	protein_coding	0.4994	0.4787
Axl
S1pr1	chr3	115710513	115710518	ATTTA	-	ENSMUSG00000045092	ENSMUST00000055676	Exon^3UTR	protein_coding	0.6042	0.5135
Suclg2	chr6	95474185	95474190	ATTTA	-	ENSMUSG00000061838	ENSMUST00000079847	Exon^3UTR	protein_coding	0.6108	0.5561
	chr6	95474200	95474205	ATTTA	-	ENSMUSG00000061838	ENSMUST00000079847	Exon^3UTR	protein_coding	0.6097	0.5678
	chr6	95474669	95474674	ATTTA	-	ENSMUSG00000061838	ENSMUST00000079847	Exon^3UTR	protein_coding	0.5468	0.4801
	chr6	95474722	95474727	ATTTA	-	ENSMUSG00000061838	ENSMUST00000079847	Exon^3UTR	protein_coding	0.6389	0.5906
	chr6	95474756	95474761	ATTTA	-	ENSMUSG00000061838	ENSMUST00000079847	Exon^3UTR	protein_coding	0.5658	0.5115
	chr6	95474890	95474895	ATTTA	-	ENSMUSG00000061838	ENSMUST00000079847	Exon^3UTR	protein_coding	0.6251	0.5158
Ednrb	chr14	103814850	103814855	ATTTA	-	ENSMUSG00000022122	ENSMUST00000022718|ENSMUST00000172237	Exon^3UTR|Exon^3UTR	protein_coding|protein_coding	0.6818	0.5509
	chr14	103814950	103814955	ATTTA	-	ENSMUSG00000022122	ENSMUST00000022718|ENSMUST00000172237	Exon^3UTR|Exon^3UTR	protein_coding|protein_coding	0.6019	0.5203
	chr14	103814971	103814976	ATTTA	-	ENSMUSG00000022122	ENSMUST00000022718|ENSMUST00000172237	Exon^3UTR|Exon^3UTR	protein_coding|protein_coding	0.6552	0.5349
Mmd2	chr5	142562646	142562651	ATTTA	-	ENSMUSG00000039533	ENSMUST00000037048	Exon^3UTR	protein_coding	0.5055	0.3902
	chr5	142562931	142562936	ATTTA	-	ENSMUSG00000039533	ENSMUST00000037048	Exon^3UTR	protein_coding	0.5354	0.3827
	chr5	142564567	142564572	ATTTA	-	ENSMUSG00000039533	ENSMUST00000037048	Exon^3UTR	protein_coding	0.5377	0.4077
Kcnj10	chr1	172371035	172371040	ATTTA	+	ENSMUSG00000044708	ENSMUST00000056136	Exon^3UTR	protein_coding	0.4994	0.5032
	chr1	172372222	172372227	ATTTA	+	ENSMUSG00000044708	ENSMUST00000056136	Exon^3UTR	protein_coding	0.7832	0.643
	chr1	172372415	172372420	ATTTA	+	ENSMUSG00000044708	ENSMUST00000056136	Exon^3UTR	protein_coding	0.6856	0.582
	chr1	172373995	172374000	ATTTA	+	ENSMUSG00000044708	ENSMUST00000056136	Exon^3UTR	protein_coding	0.5887	0.4884
Ly86
Acsbg1	chr9	54604923	54604928	ATTTA	-	ENSMUSG00000032281	ENSMUST00000034822	Exon^3UTR	protein_coding	0.5678	0.4914
Timp4
Mt1
Fads1	chr19	10195302	10195307	ATTTA	+	ENSMUSG00000010663	ENSMUST00000010807	Exon^3UTR	protein_coding	0.5446	0.5009
	chr19	10195954	10195959	ATTTA	+	ENSMUSG00000010663	ENSMUST00000010807	Exon^3UTR	protein_coding	0.4975	0.4109
	chr19	10196856	10196861	ATTTA	+	ENSMUSG00000010663	ENSMUST00000010807	Exon^3UTR	protein_coding	0.6945	0.5773
Mlc1
Abhd4	chr14	54268520	54268525	ATTTA	+	ENSMUSG00000040997	ENSMUST00000041197|ENSMUST00000180359	Exon^3UTR|Exon^3UTR	protein_coding|protein_coding	0.51	0.435
Atp1a2	chr1	172272334	172272339	ATTTA	-	ENSMUSG00000007097	ENSMUST00000085913	Exon^3UTR	protein_coding	0.6423	0.5303
	chr1	172272823	172272828	ATTTA	-	ENSMUSG00000007097	ENSMUST00000085913	Exon^3UTR	protein_coding	0.54	0.485
Hexb
Gpr37l1
Gja1	chr10	56388916	56388921	ATTTA	+	ENSMUSG00000050953	ENSMUST00000068581	Exon^3UTR	protein_coding	0.6208	0.4542
	chr10	56389504	56389509	ATTTA	+	ENSMUSG00000050953	ENSMUST00000068581	Exon^3UTR	protein_coding	0.5832	0.4487
	chr10	56390142	56390147	ATTTA	+	ENSMUSG00000050953	ENSMUST00000068581	Exon^3UTR	protein_coding	0.5404	0.4259
	chr10	56390403	56390408	ATTTA	+	ENSMUSG00000050953	ENSMUST00000068581	Exon^3UTR	protein_coding	0.7364	0.6963
Ttyh1	chr7	4134757	4134762	ATTTA	+	ENSMUSG00000030428	ENSMUST00000032594|ENSMUST00000079415|ENSMUST00000119661|ENSMUST00000126971|ENSMUST00000129423|ENSMUST00000134536	Exon|Exon^3UTR|Exon^3UTR|Exon|Exon^3UTR|Exon	nonsense_mediated_decay|protein_coding|protein_coding|retained_intron|protein_coding|retained_intron	0.5398	0.4776
	chr7	4134892	4134897	ATTTA	+	ENSMUSG00000030428	ENSMUST00000032594|ENSMUST00000079415|ENSMUST00000119661|ENSMUST00000126971|ENSMUST00000129423|ENSMUST00000134536	Exon|Exon^3UTR|Exon^3UTR|Exon|Exon^3UTR|Exon	nonsense_mediated_decay|protein_coding|protein_coding|retained_intron|protein_coding|retained_intron	0.6887	0.5127
	chr7	4135207	4135212	ATTTA	+	ENSMUSG00000030428	ENSMUST00000032594|ENSMUST00000079415|ENSMUST00000119661|ENSMUST00000129423|ENSMUST00000134536	Exon|Exon^3UTR|Exon^3UTR|Exon^3UTR|Exon	nonsense_mediated_decay|protein_coding|protein_coding|protein_coding|retained_intron	0.4347	0.2793
	chr7	4136174	4136179	ATTTA	+	ENSMUSG00000030428	ENSMUST00000129423	Exon^3UTR	protein_coding	0.6336	0.4726
Etnppl	chr3	130634892	130634897	ATTTA	+	ENSMUSG00000019232	ENSMUST00000072271	Exon^3UTR	protein_coding	0.6788	0.534
Sparc	chr11	55395457	55395462	ATTTA	-	ENSMUSG00000018593	ENSMUST00000018737|ENSMUST00000108858|ENSMUST00000123775	Exon^3UTR|Exon^3UTR|Exon	protein_coding|protein_coding|processed_transcript	0.5946	0.5136
Pla2g7	chr17	43612080	43612085	ATTTA	+	ENSMUSG00000023913	ENSMUST00000024706	Exon^3UTR	protein_coding	0.5193	0.423
Ntsr2
Ndrg2	chr14	51906082	51906087	ATTTA	-	ENSMUSG00000004558	ENSMUST00000004673|ENSMUST00000111632	Exon^3UTR|Exon^3UTR	protein_coding|protein_coding	0.4651	0.481
Aqp4	chr18	15389591	15389596	ATTTA	-	ENSMUSG00000024411	ENSMUST00000079081	Exon^3UTR	protein_coding	0.5581	0.4731
	chr18	15389676	15389681	ATTTA	-	ENSMUSG00000024411	ENSMUST00000079081	Exon^3UTR	protein_coding	0.6056	0.4539
	chr18	15389828	15389833	ATTTA	-	ENSMUSG00000024411	ENSMUST00000079081	Exon^3UTR	protein_coding	0.6123	0.5223
	chr18	15390041	15390046	ATTTA	-	ENSMUSG00000024411	ENSMUST00000079081	Exon^3UTR	protein_coding	0.7086	0.591
	chr18	15390813	15390818	ATTTA	-	ENSMUSG00000024411	ENSMUST00000079081	Exon^3UTR	protein_coding	0.6836	0.6103
	chr18	15391190	15391195	ATTTA	-	ENSMUSG00000024411	ENSMUST00000079081	Exon^3UTR	protein_coding	0.7217	0.547
	chr18	15391235	15391240	ATTTA	-	ENSMUSG00000024411	ENSMUST00000079081	Exon^3UTR	protein_coding	0.5939	0.5261
	chr18	15391550	15391555	ATTTA	-	ENSMUSG00000024411	ENSMUST00000079081	Exon^3UTR	protein_coding	0.6073	0.5486
	chr18	15392082	15392087	ATTTA	-	ENSMUSG00000024411	ENSMUST00000079081	Exon^3UTR	protein_coding	0.5087	0.4161
	chr18	15392170	15392175	ATTTA	-	ENSMUSG00000024411	ENSMUST00000079081	Exon^3UTR	protein_coding	0.6828	0.4894
	chr18	15392203	15392208	ATTTA	-	ENSMUSG00000024411	ENSMUST00000079081	Exon^3UTR	protein_coding	0.6344	0.5381
	chr18	15392911	15392916	ATTTA	-	ENSMUSG00000024411	ENSMUST00000079081	Exon^3UTR	protein_coding	0.5018	0.4675
	chr18	15392973	15392978	ATTTA	-	ENSMUSG00000024411	ENSMUST00000079081	Exon^3UTR	protein_coding	0.6398	0.4907
	chr18	15393060	15393065	ATTTA	-	ENSMUSG00000024411	ENSMUST00000079081	Exon^3UTR	protein_coding	0.6123	0.5393
Mt2
Slc6a11	chr6	114249148	114249153	ATTTA	+	ENSMUSG00000030307	ENSMUST00000032451	Exon^3UTR	protein_coding	0.4009	0.3401
	chr6	114249788	114249793	ATTTA	+	ENSMUSG00000030307	ENSMUST00000032451	Exon^3UTR	protein_coding	0.5201	0.4286
	chr6	114249825	114249830	ATTTA	+	ENSMUSG00000030307	ENSMUST00000032451	Exon^3UTR	protein_coding	0.4552	0.4229
Luzp2
Ppap2b	chr4	105231136	105231141	ATTTA	+	ENSMUSG00000028517	ENSMUST00000064139	Exon^3UTR	protein_coding	0.666	0.5826
	chr4	105232459	105232464	ATTTA	+	ENSMUSG00000028517	ENSMUST00000064139	Exon^3UTR	protein_coding	0.5348	0.3556
Gfap	chr11	102887629	102887634	ATTTA	-	ENSMUSG00000020932	ENSMUST00000067444	Exon^3UTR	protein_coding	0.5919	0.5089
	chr11	102888385	102888390	ATTTA	-	ENSMUSG00000020932	ENSMUST00000067444	Exon^3UTR	protein_coding	0.5833	0.4569
