# Supplementary material for: Insights into how environment shapes post-mortem RNA transcription in mouse brain
Source: Sci Rep. 2021 Jun 21;11:13008. doi: 10.1038/s41598-021-92268-y (PMC8217559; doi:10.1038/s41598-021-92268-y)
Supplement: Supplementary file 6 — Supplementary Information 6. [file 41598_2021_92268_MOESM6_ESM.xlsx]

## Sheet: Sheet1
Supplementary Dataset File S6. Primers for the RT-qPCR experiments.
Gene	Sequence forward 5´- 3´	Sequence reverse 5´- 3´	Size (bp)	Gene ID
C1qb	GCGAACGAGAACTATGAGCC	GCTTCAAGACTACCCCACCT	208	12260
Pdgfra	TCAGACCAGCAGTTTCCCAT	CATGCCTGTAATCCCAGCAC	194	18595
F3	TAGCCCAGGAAGCAGTACAG	GCCTTTCCTCTATGCCAAGC	196	14066
Ntsr2	GTACAGTTTCCGGCTTTGGG	TTGAGGGCAGGAGGTGTTAC	202	18217
Fabp7	CCGGACACAATGCACATTCA	ACGACCATCTTGCCATCCTT	192	12140
Fads2	CATGCCAAGCCCAACATCTT	TGCGGCTGATCATTGTCATG	211	56473
Actb	GACGGCCAGGTCATCACTAT	CTTCTGCATCCTGTCAGCAA	216	11461
